# Supplementary material for: Enflicoxib for canine osteoarthritis: A randomized, blind, multicentre, non-inferiority clinical trial compared to mavacoxib
Source: PLoS One. 2022 Sep 20;17(9):e0274800. doi: 10.1371/journal.pone.0274800 (PMC9488826; doi:10.1371/journal.pone.0274800)
Supplement: S1 Dataset — (XLSX) [file pone.0274800.s001.xlsx]

## Sheet: ANIMALDETAILSDAY0
Animal id	Sex	Weight kg	Age	Age units	Is the dog purebred
BAZ01	Female spayed	25	6	Years	No
BAZ02	Male	34	11	Years	Yes
BAZ03	Female spayed	32	7	Years	Yes
BAZ04	Male	31	12	Years	Yes
BAZ05	Male	26	14	Years	Yes
BUS01	Male	27	11	Years	No
BUS02	Female spayed	17	3	Years	Yes
BUS03	Male	27	12	Years	Yes
BUS04	Female	26	11	Years	Yes
BUS05	Male castrated	23	11	Years	Yes
BUS06	Male	39	7	Years	Yes
BUS07	Male	16	8	Years	Yes
BUS08	Female	36	8	Years	No
BUS09	Female spayed	26	9	Years	No
CAR01	Female spayed	11	6	Years	Yes
CAR02	Male	29	11	Years	Yes
CAR03	Female spayed	32	5	Years	Yes
CAR04	Female spayed	36	11	Years	Yes
CAR05	Female spayed	7	11	Years	Yes
CAR06	Female spayed	30	10	Years	Yes
CAR07	Male castrated	41	10	Years	Yes
CAR08	Male	27	19	Months	Yes
CAR09	Male castrated	35	13	Years	Yes
CUE01	Female spayed	48	8	Years	No
CUE02	Male castrated	34	9	Years	No
CUE03	Male castrated	28	14	Years	Yes
CUE04	Male castrated	19	12	Years	No
CUE05	Male castrated	41	12	Years	No
CUE06	Male castrated	14	6	Years	Yes
CUE07	Female spayed	8	14	Years	No
CUE08	Female spayed	33	12	Years	Yes
DER01	Male castrated	28	4	Years	No
DER02	Female spayed	25	14	Years	Yes
DER03	Male	42	12	Years	Yes
DER04	Male	36	11	Years	Yes
DER05	Male castrated	27	12	Years	Yes
DER06	Male	53	12	Years	Yes
DER07	Female spayed	42	7	Years	Yes
DER08	Male	22	13	Years	Yes
FER01	Female	35	8	Years	Yes
FER02	Female spayed	11	9	Years	Yes
FER03	Female spayed	28	18	Months	Yes
FER04	Male	36	18	Months	Yes
FER05	Male	14	10	Years	Yes
GON01	Female	19	11	Years	Yes
GON02	Female	40	7	Years	Yes
GON03	Male castrated	21	10	Years	No
GON04	Female	8	8	Years	Yes
MAS01	Female spayed	6	10	Years	Yes
MAS02	Male	8	13	Years	Yes
MAS03	Female spayed	63	7	Years	Yes
MAS04	Male	12	4	Years	Yes
MAS05	Male castrated	14	3	Years	Yes
MAS06	Female spayed	26	13	Months	Yes
MAS07	Female spayed	11	11	Years	Yes
MIQ01	Female spayed	22	6	Years	Yes
MIQ02	Female spayed	39	12	Years	Yes
MIQ03	Female spayed	23	12	Years	Yes
MIQ04	Male	32	7	Years	Yes
MIQ05	Female spayed	37	13	Years	Yes
MIQ06	Female spayed	6	11	Years	Yes
MIQ07	Female spayed	60	4	Years	Yes
MIQ08	Male	38	8	Years	Yes
MIR01	Male	37	7	Years	Yes
MIR02	Female	43	6	Years	Yes
MIR03	Female spayed	32	7	Years	Yes
MIR04	Male castrated	41	7	Years	Yes
MIR05	Male	21	10	Years	Yes
MOR01	Male castrated	11	13	Years	No
MOR02	Male castrated	45	13	Years	Yes
MOR03	Male	14	12	Years	No
MOR04	Female spayed	12	13	Years	Yes
MOR05	Female	19	12	Years	No
MOR06	Female	20	8	Years	Yes
MOR07	Female	31	6	Years	No
MOR08	Female	18	6	Years	No
MOR09	Female spayed	37	12	Years	Yes
MOR10	Male	32	9	Years	Yes
MOR11	Female spayed	25	10	Years	Yes
MOR12	Male	20	15	Years	No
MOR13	Male	7	12	Years	Yes
MOR14	Female spayed	17	11	Months	No
MOR15	Female spayed	10	17	Years	No
MOR16	Female spayed	32	11	Years	Yes
MOR17	Female	25	12	Years	Yes
NAV01	Male castrated	27	5	Years	No
NAV02	Male castrated	41	6	Years	No
NAV03	Male	36	9	Years	Yes
NAV04	Male	39	9	Years	Yes
NAV05	Female	32	12	Years	Yes
NAV06	Female spayed	29	6	Years	Yes
NAV07	Male	29	11	Years	Yes
NAV08	Female spayed	32	9	Years	Yes
NAV09	Male castrated	40	14	Years	No
NAV10	Male	15	10	Years	No
PRA01	Male castrated	33	9	Years	No
PRA02	Female spayed	35	13	Years	Yes
PRA03	Male	45	11	Years	Yes
PRA04	Female	35	13	Years	Yes
PRA05	Female	7	6	Years	No
PRA06	Male	22	9	Years	Yes
PRA07	Female	23	10	Years	No
PRA08	Male	28	6	Years	No
PRA09	Male	17	11	Years	Yes
ROD01	Female spayed	53	3	Years	Yes
ROD02	Male castrated	35	9	Years	No
ROD03	Male	21	7	Years	Yes
ROD04	Male	23	9	Years	No
ROD05	Male	16	14	Years	No
ROD06	Female	25	6	Years	Yes
ROD07	Female spayed	45	5	Years	No
ROD08	Male castrated	26	17	Years	No
ROD09	Female	20	8	Years	Yes
ROD10	Male	5	13	Years	Yes
ROD11	Male castrated	41	9	Years	No
ROD12	Male	29	9	Years	Yes
ROD13	Female	30	9	Years	No
RUI01	Female spayed	32	11	Years	Yes
RUI02	Male	28	5	Years	Yes
RUI03	Female spayed	21	13	Years	Yes
RUI04	Male	35	9	Years	Yes
RUI05	Female spayed	6	14	Years	No
RUI06	Male	24	7	Years	Yes
RUI07	Male	40	10	Years	Yes
RUI08	Male	35	6	Years	Yes
RUI09	Male	42	12	Years	Yes
RUI10	Female	20	9	Years	Yes
RUI11	Female	23	11	Years	No
RUI12	Male	17	9	Years	No
RUI13	Male	43	7	Years	Yes
RUI14	Male	27	5	Years	Yes
RUI15	Male	40	8	Years	Yes
RUI16	Female	21	8	Years	Yes
RUI17	Male	27	13	Years	Yes
RUI18	Female	23	9	Years	Yes
SAL01	Female spayed	19	13	Years	No
SAL02	Female	34	11	Years	No
SAL03	Male	25	14	Years	Yes
SAL04	Female	19	8	Years	Yes
SAL05	Male	39	9	Years	Yes
SAL06	Female	26	11	Years	Yes
SAL07	Female	8	12	Years	Yes
SAL08	Male	36	13	Years	Yes
SAL09	Male castrated	39	12	Years	Yes
SAL10	Male	34	9	Years	No
SAN01	Male castrated	10	9	Years	Yes
SAN02	Female spayed	27	6	Years	Yes
SAN03	Female spayed	30	15	Years	Yes
SAN04	Male castrated	47	6	Years	Yes
SAN05	Male	38	9	Years	Yes
SAN06	Male	10	9	Years	Yes
SAN07	Male castrated	16	11	Years	No
SAN08	Male	8	11	Years	Yes
SAN09	Female spayed	27	9	Years	Yes
SAN10	Male	18	11	Years	Yes
SAN11	Female spayed	5	14	Years	Yes
SAN12	Male	24	2	Years	No
SAN13	Female spayed	26	12	Years	Yes
SAN14	Female spayed	29	8	Years	Yes
SAN15	Male castrated	24	2	Years	Yes
SAN16	Male	39	8	Years	Yes
SAN17	Male	20	30	Months	Yes
SAN18	Female spayed	8	11	Years	No
SUB01	Female spayed	19	88	Months	Yes
SUB02	Male castrated	13	11	Years	Yes
SUB03	Male	37	11	Years	Yes
TOT01	Male	25	13	Years	Yes
TOT02	Female spayed	25	10	Years	Yes
TOT03	Male	26	13	Years	Yes
TOT04	Male castrated	57	10	Years	No
TOT05	Male castrated	43	6	Years	Yes
TOT07	Male castrated	18	6	Years	Yes
XAV01	Female spayed	51	4	Years	Yes
XAV02	Female spayed	26	6	Years	Yes
XAV03	Female spayed	15	11	Years	Yes
XAV04	Male	27	6	Years	Yes
XAV05	Male	34	9	Years	Yes
XAV06	Male	40	12	Years	Yes
XAV07	Female	17	10	Years	Yes
XAV08	Male	26	11	Years	No

## Sheet: TREATMENTALLOCATION
Animal id	Treatment allocation
BAZ01	T1 (E-6087 at 8mg/kg followed by 4mg/kg)
BAZ02	T3 (Mavacoxib/Placebo)
BAZ03	T3 (Mavacoxib/Placebo)
BAZ04	T2 (Placebo)
BAZ05	T1 (E-6087 at 8mg/kg followed by 4mg/kg)
BUS01	T1 (E-6087 at 8mg/kg followed by 4mg/kg)
BUS02	T3 (Mavacoxib/Placebo)
BUS03	T3 (Mavacoxib/Placebo)
BUS04	T1 (E-6087 at 8mg/kg followed by 4mg/kg)
BUS05	T3 (Mavacoxib/Placebo)
BUS06	T2 (Placebo)
BUS07	T1 (E-6087 at 8mg/kg followed by 4mg/kg)
BUS08	T3 (Mavacoxib/Placebo)
BUS09	T1 (E-6087 at 8mg/kg followed by 4mg/kg)
CAR01	T1 (E-6087 at 8mg/kg followed by 4mg/kg)
CAR02	T3 (Mavacoxib/Placebo)
CAR03	T1 (E-6087 at 8mg/kg followed by 4mg/kg)
CAR04	T3 (Mavacoxib/Placebo)
CAR05	T3 (Mavacoxib/Placebo)
CAR06	T1 (E-6087 at 8mg/kg followed by 4mg/kg)
CAR07	T2 (Placebo)
CAR08	T1 (E-6087 at 8mg/kg followed by 4mg/kg)
CAR09	T3 (Mavacoxib/Placebo)
CUE01	T1 (E-6087 at 8mg/kg followed by 4mg/kg)
CUE02	T3 (Mavacoxib/Placebo)
CUE03	T1 (E-6087 at 8mg/kg followed by 4mg/kg)
CUE04	T3 (Mavacoxib/Placebo)
CUE05	T3 (Mavacoxib/Placebo)
CUE06	T1 (E-6087 at 8mg/kg followed by 4mg/kg)
CUE07	T1 (E-6087 at 8mg/kg followed by 4mg/kg)
CUE08	T3 (Mavacoxib/Placebo)
DER01	T1 (E-6087 at 8mg/kg followed by 4mg/kg)
DER02	T3 (Mavacoxib/Placebo)
DER03	T3 (Mavacoxib/Placebo)
DER04	T1 (E-6087 at 8mg/kg followed by 4mg/kg)
DER05	T2 (Placebo)
DER06	T3 (Mavacoxib/Placebo)
DER07	T1 (E-6087 at 8mg/kg followed by 4mg/kg)
DER08	T3 (Mavacoxib/Placebo)
FER01	T1 (E-6087 at 8mg/kg followed by 4mg/kg)
FER02	T2 (Placebo)
FER03	T3 (Mavacoxib/Placebo)
FER04	T1 (E-6087 at 8mg/kg followed by 4mg/kg)
FER05	T3 (Mavacoxib/Placebo)
GON01	T2 (Placebo)
GON02	T3 (Mavacoxib/Placebo)
GON03	T1 (E-6087 at 8mg/kg followed by 4mg/kg)
GON04	T3 (Mavacoxib/Placebo)
MAS01	T1 (E-6087 at 8mg/kg followed by 4mg/kg)
MAS02	T2 (Placebo)
MAS03	T3 (Mavacoxib/Placebo)
MAS04	T3 (Mavacoxib/Placebo)
MAS05	T1 (E-6087 at 8mg/kg followed by 4mg/kg)
MAS06	T3 (Mavacoxib/Placebo)
MAS07	T1 (E-6087 at 8mg/kg followed by 4mg/kg)
MIQ01	T3 (Mavacoxib/Placebo)
MIQ02	T1 (E-6087 at 8mg/kg followed by 4mg/kg)
MIQ03	T3 (Mavacoxib/Placebo)
MIQ04	T2 (Placebo)
MIQ05	T1 (E-6087 at 8mg/kg followed by 4mg/kg)
MIQ06	T1 (E-6087 at 8mg/kg followed by 4mg/kg)
MIQ07	T3 (Mavacoxib/Placebo)
MIQ08	T3 (Mavacoxib/Placebo)
MIR01	T3 (Mavacoxib/Placebo)
MIR02	T1 (E-6087 at 8mg/kg followed by 4mg/kg)
MIR03	T3 (Mavacoxib/Placebo)
MIR04	T1 (E-6087 at 8mg/kg followed by 4mg/kg)
MIR05	T1 (E-6087 at 8mg/kg followed by 4mg/kg)
MOR01	T1 (E-6087 at 8mg/kg followed by 4mg/kg)
MOR02	T3 (Mavacoxib/Placebo)
MOR03	T1 (E-6087 at 8mg/kg followed by 4mg/kg)
MOR04	T3 (Mavacoxib/Placebo)
MOR05	T3 (Mavacoxib/Placebo)
MOR06	T1 (E-6087 at 8mg/kg followed by 4mg/kg)
MOR07	T1 (E-6087 at 8mg/kg followed by 4mg/kg)
MOR08	T2 (Placebo)
MOR09	T3 (Mavacoxib/Placebo)
MOR10	T2 (Placebo)
MOR11	T1 (E-6087 at 8mg/kg followed by 4mg/kg)
MOR12	T3 (Mavacoxib/Placebo)
MOR13	T1 (E-6087 at 8mg/kg followed by 4mg/kg)
MOR14	T3 (Mavacoxib/Placebo)
MOR15	T3 (Mavacoxib/Placebo)
MOR16	T1 (E-6087 at 8mg/kg followed by 4mg/kg)
MOR17	T1 (E-6087 at 8mg/kg followed by 4mg/kg)
NAV01	T3 (Mavacoxib/Placebo)
NAV02	T1 (E-6087 at 8mg/kg followed by 4mg/kg)
NAV03	T2 (Placebo)
NAV04	T1 (E-6087 at 8mg/kg followed by 4mg/kg)
NAV05	T3 (Mavacoxib/Placebo)
NAV06	T1 (E-6087 at 8mg/kg followed by 4mg/kg)
NAV07	T3 (Mavacoxib/Placebo)
NAV08	T1 (E-6087 at 8mg/kg followed by 4mg/kg)
NAV09	T3 (Mavacoxib/Placebo)
NAV10	T3 (Mavacoxib/Placebo)
PRA01	T1 (E-6087 at 8mg/kg followed by 4mg/kg)
PRA02	T3 (Mavacoxib/Placebo)
PRA03	T1 (E-6087 at 8mg/kg followed by 4mg/kg)
PRA04	T2 (Placebo)
PRA05	T3 (Mavacoxib/Placebo)
PRA06	T3 (Mavacoxib/Placebo)
PRA07	T1 (E-6087 at 8mg/kg followed by 4mg/kg)
PRA08	T1 (E-6087 at 8mg/kg followed by 4mg/kg)
PRA09	T3 (Mavacoxib/Placebo)
ROD01	T1 (E-6087 at 8mg/kg followed by 4mg/kg)
ROD02	T3 (Mavacoxib/Placebo)
ROD03	T1 (E-6087 at 8mg/kg followed by 4mg/kg)
ROD04	T3 (Mavacoxib/Placebo)
ROD05	T3 (Mavacoxib/Placebo)
ROD06	T1 (E-6087 at 8mg/kg followed by 4mg/kg)
ROD07	T2 (Placebo)
ROD08	T1 (E-6087 at 8mg/kg followed by 4mg/kg)
ROD09	T3 (Mavacoxib/Placebo)
ROD10	T2 (Placebo)
ROD11	T3 (Mavacoxib/Placebo)
ROD12	T1 (E-6087 at 8mg/kg followed by 4mg/kg)
ROD13	T3 (Mavacoxib/Placebo)
RUI01	T3 (Mavacoxib/Placebo)
RUI02	T1 (E-6087 at 8mg/kg followed by 4mg/kg)
RUI03	T1 (E-6087 at 8mg/kg followed by 4mg/kg)
RUI04	T3 (Mavacoxib/Placebo)
RUI05	T1 (E-6087 at 8mg/kg followed by 4mg/kg)
RUI06	T3 (Mavacoxib/Placebo)
RUI07	T1 (E-6087 at 8mg/kg followed by 4mg/kg)
RUI08	T2 (Placebo)
RUI09	T3 (Mavacoxib/Placebo)
RUI10	T2 (Placebo)
RUI11	T1 (E-6087 at 8mg/kg followed by 4mg/kg)
RUI12	T3 (Mavacoxib/Placebo)
RUI13	T1 (E-6087 at 8mg/kg followed by 4mg/kg)
RUI14	T3 (Mavacoxib/Placebo)
RUI15	T3 (Mavacoxib/Placebo)
RUI16	T1 (E-6087 at 8mg/kg followed by 4mg/kg)
RUI17	T1 (E-6087 at 8mg/kg followed by 4mg/kg)
RUI18	T3 (Mavacoxib/Placebo)
SAL01	T1 (E-6087 at 8mg/kg followed by 4mg/kg)
SAL02	T3 (Mavacoxib/Placebo)
SAL03	T3 (Mavacoxib/Placebo)
SAL04	T1 (E-6087 at 8mg/kg followed by 4mg/kg)
SAL05	T3 (Mavacoxib/Placebo)
SAL06	T1 (E-6087 at 8mg/kg followed by 4mg/kg)
SAL07	T3 (Mavacoxib/Placebo)
SAL08	T2 (Placebo)
SAL09	T1 (E-6087 at 8mg/kg followed by 4mg/kg)
SAL10	T1 (E-6087 at 8mg/kg followed by 4mg/kg)
SAN01	T1 (E-6087 at 8mg/kg followed by 4mg/kg)
SAN02	T3 (Mavacoxib/Placebo)
SAN03	T3 (Mavacoxib/Placebo)
SAN04	T1 (E-6087 at 8mg/kg followed by 4mg/kg)
SAN05	T3 (Mavacoxib/Placebo)
SAN06	T1 (E-6087 at 8mg/kg followed by 4mg/kg)
SAN07	T3 (Mavacoxib/Placebo)
SAN08	T1 (E-6087 at 8mg/kg followed by 4mg/kg)
SAN09	T2 (Placebo)
SAN10	T1 (E-6087 at 8mg/kg followed by 4mg/kg)
SAN11	T2 (Placebo)
SAN12	T3 (Mavacoxib/Placebo)
SAN13	T1 (E-6087 at 8mg/kg followed by 4mg/kg)
SAN14	T3 (Mavacoxib/Placebo)
SAN15	T3 (Mavacoxib/Placebo)
SAN16	T1 (E-6087 at 8mg/kg followed by 4mg/kg)
SAN17	T1 (E-6087 at 8mg/kg followed by 4mg/kg)
SAN18	T3 (Mavacoxib/Placebo)
SUB01	T1 (E-6087 at 8mg/kg followed by 4mg/kg)
SUB02	T2 (Placebo)
SUB03	T3 (Mavacoxib/Placebo)
TOT01	T2 (Placebo)
TOT02	T1 (E-6087 at 8mg/kg followed by 4mg/kg)
TOT03	T3 (Mavacoxib/Placebo)
TOT04	T1 (E-6087 at 8mg/kg followed by 4mg/kg)
TOT05	T3 (Mavacoxib/Placebo)
TOT07	T1 (E-6087 at 8mg/kg followed by 4mg/kg)
XAV01	T1 (E-6087 at 8mg/kg followed by 4mg/kg)
XAV02	T3 (Mavacoxib/Placebo)
XAV03	T2 (Placebo)
XAV04	T3 (Mavacoxib/Placebo)
XAV05	T1 (E-6087 at 8mg/kg followed by 4mg/kg)
XAV06	T3 (Mavacoxib/Placebo)
XAV07	T1 (E-6087 at 8mg/kg followed by 4mg/kg)
XAV08	T3 (Mavacoxib/Placebo)

## Sheet: PAINANDLAMENESSDAY0
Animal id	Posture dog standing	Lameness at walk	Lameness at trot	Pain on palpation/manipulation	Clinical sum score
BAZ01	Slightly abnormal	Mild lameness	Mild lameness	Mild pain	6
BAZ02	Markedly abnormal	Obvious lameness	Obvious lameness	Mild pain	11
BAZ03	Slightly abnormal	Obvious lameness	Obvious lameness	Mild pain	10
BAZ04	Markedly abnormal	Mild lameness	Obvious lameness	Severe pain	11
BAZ05	Markedly abnormal	Obvious lameness	Marked lameness	Moderate pain	14
BUS01	Markedly abnormal	Obvious lameness	Obvious lameness	Mild pain	11
BUS02	Markedly abnormal	Obvious lameness	Mild lameness	Severe pain	11
BUS03	Markedly abnormal	Obvious lameness	Obvious lameness	Moderate pain	12
BUS04	Markedly abnormal	Obvious lameness	Obvious lameness	Mild pain	11
BUS05	Markedly abnormal	Obvious lameness	Obvious lameness	Moderate pain	12
BUS06	Slightly abnormal	Obvious lameness	Obvious lameness	Moderate pain	11
BUS07	Slightly abnormal	Mild lameness	Mild lameness	Moderate pain	7
BUS08	Slightly abnormal	Obvious lameness	Obvious lameness	Mild pain	10
BUS09	Slightly abnormal	Obvious lameness	Mild lameness	Moderate pain	9
CAR01	Slightly abnormal	Mild lameness	Mild lameness	Moderate pain	7
CAR02	Markedly abnormal	Mild lameness	Obvious lameness	Mild pain	9
CAR03	Slightly abnormal	Mild lameness	Mild lameness	Mild pain	6
CAR04	Markedly abnormal	Obvious lameness	Obvious lameness	Moderate pain	12
CAR05	Markedly abnormal	Obvious lameness	Obvious lameness	Moderate pain	12
CAR06	Markedly abnormal	Mild lameness	Obvious lameness	Moderate pain	10
CAR07	Markedly abnormal	Obvious lameness	Obvious lameness	Moderate pain	12
CAR08	Slightly abnormal	Mild lameness	Mild lameness	Mild pain	6
CAR09	Markedly abnormal	Obvious lameness	Obvious lameness	Severe pain	13
CUE01	Slightly abnormal	Mild lameness	Obvious lameness	Mild pain	8
CUE02	Slightly abnormal	Mild lameness	Obvious lameness	Moderate pain	9
CUE03	Markedly abnormal	Obvious lameness	Marked lameness	Moderate pain	14
CUE04	Markedly abnormal	Obvious lameness	Obvious lameness	Moderate pain	12
CUE05	Slightly abnormal	Mild lameness	Obvious lameness	Moderate pain	9
CUE06	Slightly abnormal	Mild lameness	Obvious lameness	Moderate pain	9
CUE07	Markedly abnormal	Obvious lameness	Obvious lameness	Moderate pain	12
CUE08	Markedly abnormal	Mild lameness	Obvious lameness	Moderate pain	10
DER01	Slightly abnormal	Obvious lameness	Mild lameness	Mild pain	8
DER02	Slightly abnormal	Obvious lameness	Obvious lameness	Mild pain	10
DER03	Markedly abnormal	Marked lameness	Marked lameness	Mild pain	15
DER04	Markedly abnormal	Obvious lameness	Marked lameness	Moderate pain	14
DER05	Markedly abnormal	Obvious lameness	Marked lameness	No pain	12
DER06	Markedly abnormal	Obvious lameness	Obvious lameness	Mild pain	11
DER07	Slightly abnormal	Mild lameness	Obvious lameness	Moderate pain	9
DER08	Markedly abnormal	Obvious lameness	Mild lameness	Mild pain	9
FER01	Slightly abnormal	Mild lameness	Obvious lameness	Moderate pain	9
FER02	Severely abnormal	Obvious lameness	Marked lameness	Moderate pain	15
FER03	Slightly abnormal	Mild lameness	Mild lameness	Mild pain	6
FER04	Slightly abnormal	Mild lameness	Mild lameness	Mild pain	6
FER05	Slightly abnormal	Mild lameness	Obvious lameness	Mild pain	8
GON01	Slightly abnormal	Obvious lameness	Obvious lameness	Moderate pain	11
GON02	Markedly abnormal	Obvious lameness	Mild lameness	Severe pain	11
GON03	Slightly abnormal	Mild lameness	Mild lameness	Moderate pain	7
GON04	Severely abnormal	Obvious lameness	Obvious lameness	Mild pain	12
MAS01	Slightly abnormal	Obvious lameness	Obvious lameness	Moderate pain	11
MAS02	Slightly abnormal	Mild lameness	Obvious lameness	Moderate pain	9
MAS03	Markedly abnormal	Obvious lameness	Obvious lameness	Moderate pain	12
MAS04	Markedly abnormal	Obvious lameness	Marked lameness	Moderate pain	14
MAS05	Slightly abnormal	Obvious lameness	Obvious lameness	Moderate pain	11
MAS06	Markedly abnormal	Obvious lameness	Marked lameness	Mild pain	13
MAS07	Markedly abnormal	Obvious lameness	Mild lameness	Moderate pain	10
MIQ01	Slightly abnormal	Mild lameness	Mild lameness	Mild pain	6
MIQ02	Slightly abnormal	Obvious lameness	Marked lameness	Moderate pain	13
MIQ03	Slightly abnormal	Mild lameness	Mild lameness	Moderate pain	7
MIQ04	Slightly abnormal	Mild lameness	Obvious lameness	Mild pain	8
MIQ05	Slightly abnormal	Obvious lameness	Marked lameness	Mild pain	12
MIQ06	Slightly abnormal	Mild lameness	Obvious lameness	Mild pain	8
MIQ07	Slightly abnormal	Obvious lameness	Obvious lameness	Mild pain	10
MIQ08	Slightly abnormal	Mild lameness	Obvious lameness	Mild pain	8
MIR01	Slightly abnormal	Obvious lameness	Mild lameness	Moderate pain	9
MIR02	Slightly abnormal	Mild lameness	Obvious lameness	Mild pain	8
MIR03	Markedly abnormal	Obvious lameness	Obvious lameness	Moderate pain	12
MIR04	Slightly abnormal	Mild lameness	Obvious lameness	Mild pain	8
MIR05	Slightly abnormal	Mild lameness	Obvious lameness	Moderate pain	9
MOR01	Slightly abnormal	Obvious lameness	Obvious lameness	Severe pain	12
MOR02	Slightly abnormal	Obvious lameness	Marked lameness	Moderate pain	13
MOR03	Slightly abnormal	Mild lameness	Obvious lameness	Moderate pain	9
MOR04	Normal	Mild lameness	Obvious lameness	Severe pain	9
MOR05	Slightly abnormal	Mild lameness	Mild lameness	Moderate pain	7
MOR06	Slightly abnormal	Obvious lameness	Mild lameness	Severe pain	10
MOR07	Markedly abnormal	Obvious lameness	Obvious lameness	Moderate pain	12
MOR08	Normal	Mild lameness	Obvious lameness	Moderate pain	8
MOR09	Slightly abnormal	Obvious lameness	Marked lameness	Moderate pain	13
MOR10	Markedly abnormal	Obvious lameness	Mild lameness	Mild pain	9
MOR11	Slightly abnormal	Marked lameness	Marked lameness	Moderate pain	15
MOR12	Markedly abnormal	Mild lameness	Mild lameness	Moderate pain	8
MOR13	Markedly abnormal	Obvious lameness	Marked lameness	Moderate pain	14
MOR14	Severely abnormal	Obvious lameness	Marked lameness	Severe pain	16
MOR15	Slightly abnormal	Obvious lameness	Marked lameness	Moderate pain	13
MOR16	Markedly abnormal	Obvious lameness	Obvious lameness	Moderate pain	12
MOR17	Markedly abnormal	Obvious lameness	Obvious lameness	Moderate pain	12
NAV01	Severely abnormal	Obvious lameness	Obvious lameness	Moderate pain	13
NAV02	Slightly abnormal	Mild lameness	Mild lameness	Severe pain	8
NAV03	Markedly abnormal	Obvious lameness	Obvious lameness	Severe pain	13
NAV04	Markedly abnormal	Obvious lameness	Obvious lameness	Severe pain	13
NAV05	Markedly abnormal	Obvious lameness	Marked lameness	Severe pain	15
NAV06	Severely abnormal	Obvious lameness	Marked lameness	Severe pain	16
NAV07	Markedly abnormal	Obvious lameness	Obvious lameness	Moderate pain	12
NAV08	Severely abnormal	Marked lameness	Marked lameness	Severe pain	18
NAV09	Markedly abnormal	Obvious lameness	Obvious lameness	Severe pain	13
NAV10	Slightly abnormal	Mild lameness	Mild lameness	Moderate pain	7
PRA01	Slightly abnormal	Mild lameness	Obvious lameness	Moderate pain	9
PRA02	Slightly abnormal	Obvious lameness	Mild lameness	Mild pain	8
PRA03	Slightly abnormal	Mild lameness	Obvious lameness	Moderate pain	9
PRA04	Slightly abnormal	Mild lameness	Mild lameness	Moderate pain	7
PRA05	Slightly abnormal	Mild lameness	Obvious lameness	Mild pain	8
PRA06	Markedly abnormal	Mild lameness	Mild lameness	Moderate pain	8
PRA07	Slightly abnormal	Mild lameness	Mild lameness	Severe pain	8
PRA08	Markedly abnormal	Obvious lameness	Obvious lameness	Severe pain	13
PRA09	Markedly abnormal	Mild lameness	Obvious lameness	Severe pain	11
ROD01	Markedly abnormal	Obvious lameness	Obvious lameness	Mild pain	11
ROD02	Markedly abnormal	Obvious lameness	Obvious lameness	Mild pain	11
ROD03	Markedly abnormal	Mild lameness	Mild lameness	Moderate pain	8
ROD04	Markedly abnormal	Mild lameness	Mild lameness	Severe pain	9
ROD05	Markedly abnormal	Obvious lameness	Obvious lameness	Mild pain	11
ROD06	Slightly abnormal	Mild lameness	Mild lameness	Mild pain	6
ROD07	Slightly abnormal	Obvious lameness	Obvious lameness	Mild pain	10
ROD08	Slightly abnormal	Mild lameness	Mild lameness	Mild pain	6
ROD09	Markedly abnormal	Obvious lameness	Obvious lameness	Moderate pain	12
ROD10	Slightly abnormal	Mild lameness	Mild lameness	Moderate pain	7
ROD11	Slightly abnormal	Mild lameness	Mild lameness	Moderate pain	7
ROD12	Markedly abnormal	Obvious lameness	Obvious lameness	Moderate pain	12
ROD13	Slightly abnormal	Obvious lameness	Mild lameness	Moderate pain	9
RUI01	Slightly abnormal	Mild lameness	Mild lameness	Moderate pain	7
RUI02	Normal	No lameness	Obvious lameness	Severe pain	7
RUI03	Markedly abnormal	Obvious lameness	Obvious lameness	Severe pain	13
RUI04	Slightly abnormal	Mild lameness	Obvious lameness	Severe pain	10
RUI05	Slightly abnormal	Mild lameness	Mild lameness	Moderate pain	7
RUI06	Slightly abnormal	Obvious lameness	Mild lameness	Mild pain	8
RUI07	Slightly abnormal	Mild lameness	Mild lameness	Severe pain	8
RUI08	Slightly abnormal	Mild lameness	Mild lameness	Moderate pain	7
RUI09	Slightly abnormal	Mild lameness	Obvious lameness	Severe pain	10
RUI10	Markedly abnormal	Obvious lameness	Obvious lameness	Moderate pain	12
RUI11	Slightly abnormal	Mild lameness	Mild lameness	Moderate pain	7
RUI12	Slightly abnormal	Mild lameness	Mild lameness	Severe pain	8
RUI13	Slightly abnormal	Mild lameness	Mild lameness	Severe pain	8
RUI14	Slightly abnormal	Mild lameness	Mild lameness	Moderate pain	7
RUI15	Slightly abnormal	Mild lameness	Mild lameness	Mild pain	6
RUI16	Normal	Mild lameness	Mild lameness	Moderate pain	6
RUI17	Slightly abnormal	Obvious lameness	Obvious lameness	Severe pain	12
RUI18	Slightly abnormal	Mild lameness	Obvious lameness	Moderate pain	9
SAL01	Markedly abnormal	Obvious lameness	Marked lameness	Mild pain	13
SAL02	Markedly abnormal	Obvious lameness	Obvious lameness	Moderate pain	12
SAL03	Slightly abnormal	Mild lameness	Obvious lameness	Severe pain	10
SAL04	Markedly abnormal	Mild lameness	Mild lameness	Moderate pain	8
SAL05	Markedly abnormal	Obvious lameness	Marked lameness	Moderate pain	14
SAL06	Markedly abnormal	Obvious lameness	Mild lameness	Severe pain	11
SAL07	Slightly abnormal	Mild lameness	Mild lameness	Moderate pain	7
SAL08	Markedly abnormal	Obvious lameness	Obvious lameness	Moderate pain	12
SAL09	Markedly abnormal	Obvious lameness	Obvious lameness	Moderate pain	12
SAL10	Slightly abnormal	Mild lameness	Obvious lameness	Severe pain	10
SAN01	Slightly abnormal	Mild lameness	Mild lameness	Moderate pain	7
SAN02	Slightly abnormal	Mild lameness	Mild lameness	Severe pain	8
SAN03	Normal	Mild lameness	Mild lameness	Severe pain	7
SAN04	Slightly abnormal	Mild lameness	Mild lameness	Moderate pain	7
SAN05	Slightly abnormal	Mild lameness	Mild lameness	Moderate pain	7
SAN06	Markedly abnormal	Obvious lameness	Obvious lameness	Severe pain	13
SAN07	Normal	Mild lameness	Mild lameness	Moderate pain	6
SAN08	Slightly abnormal	Mild lameness	Mild lameness	Moderate pain	7
SAN09	Markedly abnormal	Mild lameness	Mild lameness	Moderate pain	8
SAN10	Slightly abnormal	Mild lameness	Mild lameness	Severe pain	8
SAN11	Normal	Mild lameness	Mild lameness	Severe pain	7
SAN12	Markedly abnormal	Obvious lameness	Marked lameness	Severe pain	15
SAN13	Slightly abnormal	Mild lameness	Mild lameness	Moderate pain	7
SAN14	Slightly abnormal	Mild lameness	Mild lameness	Moderate pain	7
SAN15	Markedly abnormal	Obvious lameness	Obvious lameness	Severe pain	13
SAN16	Slightly abnormal	Obvious lameness	Obvious lameness	Moderate pain	11
SAN17	Slightly abnormal	Mild lameness	Mild lameness	Moderate pain	7
SAN18	Slightly abnormal	Mild lameness	Mild lameness	Moderate pain	7
SUB01	Slightly abnormal	Mild lameness	Mild lameness	Severe pain	8
SUB02	Normal	Mild lameness	Mild lameness	Severe pain	7
SUB03	Slightly abnormal	Mild lameness	Mild lameness	Severe pain	8
TOT01	Slightly abnormal	Mild lameness	Mild lameness	Severe pain	8
TOT02	Slightly abnormal	Obvious lameness	Obvious lameness	Moderate pain	11
TOT03	Markedly abnormal	Mild lameness	Mild lameness	Moderate pain	8
TOT04	Slightly abnormal	Mild lameness	Obvious lameness	Moderate pain	9
TOT05	Markedly abnormal	Mild lameness	Obvious lameness	Moderate pain	10
TOT07	Slightly abnormal	Mild lameness	Obvious lameness	Severe pain	10
XAV01	Markedly abnormal	Obvious lameness	Mild lameness	Moderate pain	10
XAV02	Markedly abnormal	Mild lameness	Mild lameness	Moderate pain	8
XAV03	Markedly abnormal	Mild lameness	Mild lameness	Mild pain	7
XAV04	Markedly abnormal	Obvious lameness	Mild lameness	Mild pain	9
XAV05	Markedly abnormal	Obvious lameness	Mild lameness	Moderate pain	10
XAV06	Severely abnormal	Obvious lameness	Mild lameness	Moderate pain	11
XAV07	Slightly abnormal	Mild lameness	Obvious lameness	Moderate pain	9
XAV08	Slightly abnormal	Mild lameness	Mild lameness	Moderate pain	7

## Sheet: PAINANDLAMENESSDAY7
Animal id	Posture dog standing	Lameness at walk	Lameness at trot	Pain on palpation/manipulation	Clinical sum score
BAZ01	Normal	No lameness	No lameness	No pain	0
BAZ02	Normal	No lameness	Obvious lameness	No pain	4
BAZ03	Slightly abnormal	Mild lameness	Mild lameness	Mild pain	6
BAZ04	Slightly abnormal	Mild lameness	Mild lameness	Moderate pain	7
BAZ05	Slightly abnormal	Obvious lameness	Obvious lameness	No pain	9
BUS01	Markedly abnormal	Obvious lameness	Obvious lameness	Moderate pain	12
BUS02	Markedly abnormal	Obvious lameness	Obvious lameness	Mild pain	11
BUS03	Markedly abnormal	Mild lameness	Mild lameness	Mild pain	7
BUS04	Markedly abnormal	Mild lameness	Obvious lameness	Mild pain	9
BUS05	Markedly abnormal	Obvious lameness	Obvious lameness	Moderate pain	12
BUS06	Slightly abnormal	Mild lameness	Mild lameness	Mild pain	6
BUS07	Slightly abnormal	Mild lameness	Obvious lameness	Mild pain	8
BUS08	Slightly abnormal	Mild lameness	Mild lameness	Mild pain	6
BUS09	Slightly abnormal	No lameness	No lameness	Mild pain	2
CAR01	Normal	No lameness	Mild lameness	Mild pain	3
CAR02	Normal	No lameness	Mild lameness	Mild pain	3
CAR03	Normal	No lameness	Mild lameness	No pain	2
CAR04	Slightly abnormal	Mild lameness	Mild lameness	Moderate pain	7
CAR05	Normal	No lameness	Mild lameness	No pain	2
CAR06	Normal	No lameness	Mild lameness	Mild pain	3
CAR07	Slightly abnormal	Mild lameness	Obvious lameness	Moderate pain	9
CAR08	Normal	No lameness	No lameness	No pain	0
CAR09	Slightly abnormal	Mild lameness	Mild lameness	Mild pain	6
CUE01	Normal	Mild lameness	Mild lameness	No pain	4
CUE02	Slightly abnormal	Mild lameness	Mild lameness	Moderate pain	7
CUE03	Slightly abnormal	Mild lameness	Mild lameness	No pain	5
CUE04	Slightly abnormal	Mild lameness	Mild lameness	Moderate pain	7
CUE05	Normal	Mild lameness	Mild lameness	Mild pain	5
CUE06	Slightly abnormal	No lameness	Mild lameness	No pain	3
CUE07	Slightly abnormal	Obvious lameness	Obvious lameness	Mild pain	10
CUE08	Slightly abnormal	Mild lameness	Mild lameness	Mild pain	6
DER01	Slightly abnormal	No lameness	Mild lameness	Mild pain	4
DER02	Slightly abnormal	Mild lameness	Obvious lameness	Mild pain	8
DER03	Markedly abnormal	Obvious lameness	Marked lameness	No pain	12
DER04	Slightly abnormal	Mild lameness	Mild lameness	Moderate pain	7
DER05	Markedly abnormal	Obvious lameness	Obvious lameness	No pain	10
DER06	Slightly abnormal	Mild lameness	Mild lameness	No pain	5
DER07	Normal	No lameness	Mild lameness	Mild pain	3
DER08	Slightly abnormal	Mild lameness	Mild lameness	No pain	5
FER01	Slightly abnormal	Mild lameness	Mild lameness	Moderate pain	7
FER02	Severely abnormal	Marked lameness	Marked lameness	Moderate pain	17
FER03	Slightly abnormal	Mild lameness	Mild lameness	No pain	5
FER04	Normal	Mild lameness	Mild lameness	Mild pain	5
FER05	Slightly abnormal	Mild lameness	Mild lameness	No pain	5
GON01	Slightly abnormal	Obvious lameness	Mild lameness	Moderate pain	9
GON02	Slightly abnormal	Mild lameness	No lameness	Severe pain	6
GON03	Slightly abnormal	Mild lameness	No lameness	Mild pain	4
GON04	Markedly abnormal	Obvious lameness	Mild lameness	Mild pain	9
MAS01	Slightly abnormal	Mild lameness	Mild lameness	Mild pain	6
MAS02	Slightly abnormal	Mild lameness	Obvious lameness	Mild pain	8
MAS03	Slightly abnormal	Mild lameness	Mild lameness	Mild pain	6
MAS04	Slightly abnormal	Mild lameness	Mild lameness	Mild pain	6
MAS05	Slightly abnormal	Obvious lameness	Mild lameness	Mild pain	8
MAS06	Slightly abnormal	Mild lameness	Obvious lameness	Mild pain	8
MAS07	Slightly abnormal	Mild lameness	Mild lameness	Mild pain	6
MIQ01	Slightly abnormal	Mild lameness	Mild lameness	Mild pain	6
MIQ02	Slightly abnormal	Obvious lameness	Marked lameness	Moderate pain	13
MIQ03	Slightly abnormal	Mild lameness	Mild lameness	Moderate pain	7
MIQ04	Slightly abnormal	Mild lameness	Obvious lameness	Mild pain	8
MIQ05	Slightly abnormal	Mild lameness	Marked lameness	Mild pain	10
MIQ06	Slightly abnormal	Mild lameness	Mild lameness	No pain	5
MIQ07	Slightly abnormal	Obvious lameness	Obvious lameness	Mild pain	10
MIQ08	Normal	Mild lameness	Obvious lameness	Mild pain	7
MIR01	Slightly abnormal	Mild lameness	Mild lameness	Moderate pain	7
MIR02	Slightly abnormal	Mild lameness	Mild lameness	Mild pain	6
MIR03	Slightly abnormal	Mild lameness	Obvious lameness	Moderate pain	9
MIR04	Slightly abnormal	Mild lameness	Obvious lameness	Mild pain	8
MIR05	Slightly abnormal	Mild lameness	Mild lameness	Moderate pain	7
MOR01	Slightly abnormal	Mild lameness	Obvious lameness	Moderate pain	9
MOR02	Normal	Obvious lameness	Marked lameness	Mild pain	11
MOR03	Normal	Mild lameness	Mild lameness	Moderate pain	6
MOR04	Normal	No lameness	Mild lameness	Severe pain	5
MOR05	Slightly abnormal	Mild lameness	Mild lameness	Mild pain	6
MOR06	Slightly abnormal	Mild lameness	Mild lameness	Moderate pain	7
MOR07	Normal	Mild lameness	Obvious lameness	Moderate pain	8
MOR08	Normal	Mild lameness	Obvious lameness	Moderate pain	8
MOR09	Slightly abnormal	Obvious lameness	Marked lameness	No pain	11
MOR10	Normal	Obvious lameness	Mild lameness	Moderate pain	8
MOR11	Slightly abnormal	Obvious lameness	Marked lameness	No pain	11
MOR12	Slightly abnormal	Mild lameness	Mild lameness	Moderate pain	7
MOR13	Slightly abnormal	No lameness	No lameness	No pain	1
MOR14	Severely abnormal	Mild lameness	Obvious lameness	Moderate pain	11
MOR15	Slightly abnormal	Obvious lameness	Obvious lameness	Moderate pain	11
MOR16	Normal	No lameness	Mild lameness	Mild pain	3
MOR17	Slightly abnormal	Mild lameness	Obvious lameness	Moderate pain	9
NAV01	Severely abnormal	Obvious lameness	Obvious lameness	Moderate pain	13
NAV02	Slightly abnormal	Mild lameness	Mild lameness	Moderate pain	7
NAV03	Markedly abnormal	Obvious lameness	Obvious lameness	Severe pain	13
NAV04	Slightly abnormal	Mild lameness	Mild lameness	Moderate pain	7
NAV06	Markedly abnormal	Obvious lameness	Obvious lameness	Severe pain	13
NAV07	Markedly abnormal	Mild lameness	Mild lameness	Mild pain	7
NAV08	Severely abnormal	Obvious lameness	Marked lameness	Severe pain	16
NAV09	Markedly abnormal	Mild lameness	Obvious lameness	Severe pain	11
NAV10	Slightly abnormal	Mild lameness	Mild lameness	Mild pain	6
PRA01	Slightly abnormal	Mild lameness	Mild lameness	Mild pain	6
PRA02	Markedly abnormal	Obvious lameness	Obvious lameness	No pain	10
PRA03	Normal	No lameness	Mild lameness	Mild pain	3
PRA04	Slightly abnormal	Mild lameness	Mild lameness	Mild pain	6
PRA05	Slightly abnormal	Mild lameness	Mild lameness	Mild pain	6
PRA06	Normal	Mild lameness	No lameness	No pain	2
PRA07	Slightly abnormal	Mild lameness	Mild lameness	Mild pain	6
PRA08	Slightly abnormal	Mild lameness	Mild lameness	Moderate pain	7
PRA09	Markedly abnormal	Mild lameness	Mild lameness	Severe pain	9
ROD01	Markedly abnormal	Obvious lameness	Obvious lameness	Moderate pain	12
ROD02	Markedly abnormal	Obvious lameness	Obvious lameness	Mild pain	11
ROD03	Markedly abnormal	Mild lameness	Mild lameness	Mild pain	7
ROD04	Markedly abnormal	Mild lameness	Mild lameness	Severe pain	9
ROD05	Markedly abnormal	Obvious lameness	Obvious lameness	Mild pain	11
ROD06	Normal	Mild lameness	No lameness	No pain	2
ROD07	Slightly abnormal	Obvious lameness	Obvious lameness	No pain	9
ROD08	Normal	Mild lameness	Mild lameness	No pain	4
ROD09	Markedly abnormal	Obvious lameness	Obvious lameness	Mild pain	11
ROD10	Markedly abnormal	Obvious lameness	Mild lameness	Moderate pain	10
ROD11	Slightly abnormal	Mild lameness	Mild lameness	Mild pain	6
ROD12	Slightly abnormal	Mild lameness	Mild lameness	Mild pain	6
ROD13	Slightly abnormal	Mild lameness	Mild lameness	Moderate pain	7
RUI01	Slightly abnormal	Mild lameness	Mild lameness	Mild pain	6
RUI02	Normal	No lameness	Obvious lameness	Severe pain	7
RUI03	Markedly abnormal	Obvious lameness	Obvious lameness	Moderate pain	12
RUI04	Slightly abnormal	Mild lameness	Obvious lameness	Mild pain	8
RUI05	Slightly abnormal	Mild lameness	Mild lameness	Mild pain	6
RUI06	Slightly abnormal	Mild lameness	Mild lameness	Mild pain	6
RUI07	Slightly abnormal	Mild lameness	Mild lameness	Moderate pain	7
RUI08	Slightly abnormal	Mild lameness	Mild lameness	Moderate pain	7
RUI09	Slightly abnormal	Mild lameness	Mild lameness	Moderate pain	7
RUI10	Markedly abnormal	Mild lameness	Obvious lameness	Moderate pain	10
RUI11	Slightly abnormal	Mild lameness	Mild lameness	Moderate pain	7
RUI12	Slightly abnormal	Mild lameness	Mild lameness	Mild pain	6
RUI13	Normal	Mild lameness	Mild lameness	Moderate pain	6
RUI14	Slightly abnormal	Mild lameness	Mild lameness	Moderate pain	7
RUI15	Slightly abnormal	Mild lameness	Mild lameness	Mild pain	6
RUI16	Normal	Mild lameness	Mild lameness	No pain	4
RUI17	Slightly abnormal	Mild lameness	Obvious lameness	Mild pain	8
SAL01	Slightly abnormal	Mild lameness	Mild lameness	No pain	5
SAL02	Markedly abnormal	Mild lameness	Mild lameness	Moderate pain	8
SAL03	Slightly abnormal	No lameness	Mild lameness	No pain	3
SAL04	Slightly abnormal	No lameness	Mild lameness	No pain	3
SAL05	Markedly abnormal	Mild lameness	Obvious lameness	No pain	8
SAL06	Slightly abnormal	Mild lameness	Mild lameness	Mild pain	6
SAL07	Slightly abnormal	No lameness	Mild lameness	No pain	3
SAL08	Slightly abnormal	Mild lameness	Obvious lameness	Mild pain	8
SAL09	Slightly abnormal	Mild lameness	Mild lameness	No pain	5
SAL10	Slightly abnormal	Mild lameness	Mild lameness	Mild pain	6
SAN01	Normal	No lameness	Mild lameness	Moderate pain	4
SAN02	Normal	Mild lameness	Mild lameness	Moderate pain	6
SAN03	Normal	Mild lameness	Mild lameness	Moderate pain	6
SAN04	Normal	No lameness	Mild lameness	Mild pain	3
SAN05	Normal	Mild lameness	Mild lameness	Mild pain	5
SAN06	Slightly abnormal	Mild lameness	Mild lameness	Moderate pain	7
SAN07	Normal	No lameness	Mild lameness	Mild pain	3
SAN08	Normal	No lameness	Mild lameness	Mild pain	3
SAN09	Slightly abnormal	Mild lameness	Mild lameness	Mild pain	6
SAN10	Normal	Mild lameness	Mild lameness	Mild pain	5
SAN11	Normal	Mild lameness	Mild lameness	Moderate pain	6
SAN12	Slightly abnormal	Mild lameness	Mild lameness	Severe pain	8
SAN13	Normal	No lameness	Mild lameness	Mild pain	3
SAN14	Normal	No lameness	Mild lameness	Moderate pain	4
SAN15	Slightly abnormal	Mild lameness	Obvious lameness	Moderate pain	9
SAN16	Slightly abnormal	Mild lameness	Obvious lameness	Moderate pain	9
SAN17	Normal	No lameness	Mild lameness	Mild pain	3
SAN18	Normal	No lameness	Mild lameness	Moderate pain	4
SUB01	Normal	Mild lameness	Mild lameness	Moderate pain	6
SUB02	Normal	No lameness	No lameness	Severe pain	3
SUB03	Normal	No lameness	Mild lameness	Mild pain	3
TOT01	Markedly abnormal	Mild lameness	Obvious lameness	Severe pain	11
TOT02	Slightly abnormal	No lameness	No lameness	Mild pain	2
TOT03	Slightly abnormal	Mild lameness	Marked lameness	Severe pain	12
TOT04	Slightly abnormal	Obvious lameness	Obvious lameness	Moderate pain	11
TOT05	Slightly abnormal	Mild lameness	Mild lameness	Mild pain	6
TOT07	Slightly abnormal	No lameness	Mild lameness	Moderate pain	5
XAV01	Slightly abnormal	Mild lameness	No lameness	Moderate pain	5
XAV02	Slightly abnormal	Mild lameness	No lameness	Mild pain	4
XAV03	Normal	No lameness	Mild lameness	Mild pain	3
XAV04	Slightly abnormal	Mild lameness	No lameness	Mild pain	4
XAV05	Markedly abnormal	Mild lameness	Mild lameness	Mild pain	7
XAV06	Markedly abnormal	Mild lameness	Mild lameness	Mild pain	7
XAV07	Slightly abnormal	Mild lameness	Mild lameness	Mild pain	6
XAV08	Slightly abnormal	No lameness	Mild lameness	Mild pain	4

## Sheet: PAINANDLAMENESSDAY14
Animal id	Posture dog standing	Lameness at walk	Lameness at trot	Pain on palpation/manipulation	Clinical sum score
BAZ01	Normal	No lameness	No lameness	No pain	0
BAZ02	Slightly abnormal	No lameness	Obvious lameness	Mild pain	6
BAZ03	Markedly abnormal	Mild lameness	Obvious lameness	Moderate pain	10
BAZ04	Slightly abnormal	Mild lameness	Obvious lameness	Moderate pain	9
BAZ05	Slightly abnormal	Obvious lameness	Obvious lameness	Mild pain	10
BUS01	Slightly abnormal	Mild lameness	Mild lameness	Moderate pain	7
BUS02	Slightly abnormal	Mild lameness	No lameness	Mild pain	4
BUS03	Slightly abnormal	Mild lameness	Mild lameness	Mild pain	6
BUS04	Slightly abnormal	No lameness	Mild lameness	Mild pain	4
BUS05	Slightly abnormal	Obvious lameness	Obvious lameness	Mild pain	10
BUS06	Slightly abnormal	Mild lameness	Mild lameness	Moderate pain	7
BUS07	Slightly abnormal	Mild lameness	Mild lameness	Mild pain	6
BUS08	Slightly abnormal	No lameness	Mild lameness	No pain	3
BUS09	Normal	No lameness	No lameness	No pain	0
CAR01	Normal	No lameness	Mild lameness	No pain	2
CAR02	Normal	No lameness	No lameness	No pain	0
CAR03	Normal	No lameness	Mild lameness	No pain	2
CAR04	Normal	No lameness	Mild lameness	No pain	2
CAR05	Normal	No lameness	Mild lameness	No pain	2
CAR06	Normal	No lameness	Mild lameness	Mild pain	3
CAR07	Normal	Mild lameness	Mild lameness	Mild pain	5
CAR08	Normal	No lameness	No lameness	No pain	0
CAR09	Normal	No lameness	Mild lameness	No pain	2
CUE01	Normal	Mild lameness	Mild lameness	No pain	4
CUE02	Slightly abnormal	Mild lameness	Mild lameness	Mild pain	6
CUE03	Slightly abnormal	Mild lameness	Mild lameness	No pain	5
CUE04	Normal	No lameness	Mild lameness	Mild pain	3
CUE05	Normal	No lameness	Mild lameness	Mild pain	3
CUE06	Normal	No lameness	Mild lameness	No pain	2
CUE07	Slightly abnormal	Mild lameness	Obvious lameness	Mild pain	8
CUE08	Slightly abnormal	Mild lameness	Mild lameness	Mild pain	6
DER01	Slightly abnormal	No lameness	Mild lameness	No pain	3
DER02	Slightly abnormal	Mild lameness	Mild lameness	No pain	5
DER03	Slightly abnormal	Obvious lameness	Marked lameness	No pain	11
DER04	Normal	Mild lameness	Mild lameness	No pain	4
DER05	Markedly abnormal	Obvious lameness	Obvious lameness	No pain	10
DER06	Slightly abnormal	Mild lameness	Mild lameness	No pain	5
DER07	Normal	No lameness	No lameness	No pain	0
DER08	Normal	No lameness	Mild lameness	No pain	2
FER01	Slightly abnormal	Mild lameness	Mild lameness	Mild pain	6
FER03	Slightly abnormal	No lameness	Mild lameness	No pain	3
FER04	Normal	Mild lameness	Mild lameness	Mild pain	5
FER05	Slightly abnormal	No lameness	Mild lameness	No pain	3
GON01	Slightly abnormal	Obvious lameness	Mild lameness	Mild pain	8
GON02	Normal	Mild lameness	No lameness	Mild pain	3
GON03	Normal	Mild lameness	No lameness	Mild pain	3
GON04	Normal	Mild lameness	Mild lameness	Mild pain	5
MAS01	Slightly abnormal	No lameness	Mild lameness	No pain	3
MAS02	Slightly abnormal	Mild lameness	Obvious lameness	Mild pain	8
MAS03	Slightly abnormal	Mild lameness	Mild lameness	No pain	5
MAS04	Slightly abnormal	Mild lameness	Mild lameness	No pain	5
MAS05	Normal	Obvious lameness	Mild lameness	No pain	6
MAS06	Slightly abnormal	Mild lameness	Mild lameness	Mild pain	6
MAS07	Slightly abnormal	Obvious lameness	Mild lameness	Mild pain	8
MIQ01	Slightly abnormal	Mild lameness	Mild lameness	No pain	5
MIQ02	Slightly abnormal	Mild lameness	Obvious lameness	Mild pain	8
MIQ03	Normal	Mild lameness	Mild lameness	Mild pain	5
MIQ04	Slightly abnormal	Mild lameness	Obvious lameness	Mild pain	8
MIQ05	Slightly abnormal	Mild lameness	Marked lameness	No pain	9
MIQ06	Slightly abnormal	Mild lameness	Mild lameness	No pain	5
MIQ07	Slightly abnormal	Mild lameness	Obvious lameness	Mild pain	8
MIQ08	Normal	Mild lameness	Mild lameness	Mild pain	5
MIR01	Slightly abnormal	Mild lameness	Mild lameness	Moderate pain	7
MIR02	Slightly abnormal	Mild lameness	Obvious lameness	Mild pain	8
MIR03	Slightly abnormal	Mild lameness	Obvious lameness	Mild pain	8
MIR04	Slightly abnormal	Mild lameness	Obvious lameness	Mild pain	8
MIR05	Slightly abnormal	Mild lameness	Mild lameness	Moderate pain	7
MOR01	Normal	Mild lameness	Mild lameness	Moderate pain	6
MOR02	Normal	Obvious lameness	Marked lameness	Mild pain	11
MOR03	Slightly abnormal	Mild lameness	Mild lameness	Moderate pain	7
MOR04	Normal	No lameness	Mild lameness	Moderate pain	4
MOR05	Slightly abnormal	No lameness	Mild lameness	No pain	3
MOR06	Normal	No lameness	Mild lameness	Mild pain	3
MOR07	Normal	Mild lameness	Mild lameness	Mild pain	5
MOR08	Normal	Mild lameness	Obvious lameness	Moderate pain	8
MOR09	Slightly abnormal	Obvious lameness	Marked lameness	No pain	11
MOR10	Normal	Mild lameness	Mild lameness	Moderate pain	6
MOR11	Normal	Mild lameness	Obvious lameness	No pain	6
MOR12	Slightly abnormal	No lameness	Mild lameness	No pain	3
MOR13	Normal	No lameness	No lameness	No pain	0
MOR14	Markedly abnormal	Mild lameness	Mild lameness	Moderate pain	8
MOR15	Slightly abnormal	Obvious lameness	Obvious lameness	Mild pain	10
MOR16	Normal	No lameness	No lameness	Mild pain	1
MOR17	Normal	Mild lameness	Obvious lameness	Moderate pain	8
NAV01	Severely abnormal	Obvious lameness	Obvious lameness	Moderate pain	13
NAV02	Normal	No lameness	Mild lameness	No pain	2
NAV03	Markedly abnormal	Obvious lameness	Obvious lameness	Severe pain	13
NAV04	Slightly abnormal	Mild lameness	Mild lameness	Mild pain	6
NAV06	Markedly abnormal	Mild lameness	Mild lameness	Moderate pain	8
NAV07	Slightly abnormal	Mild lameness	Mild lameness	Mild pain	6
NAV08	Markedly abnormal	Obvious lameness	Obvious lameness	Severe pain	13
NAV09	Markedly abnormal	Mild lameness	Obvious lameness	Moderate pain	10
NAV10	Normal	Mild lameness	Mild lameness	Mild pain	5
PRA01	Slightly abnormal	No lameness	Mild lameness	Mild pain	4
PRA02	Slightly abnormal	Mild lameness	No lameness	Mild pain	4
PRA04	Slightly abnormal	Mild lameness	Mild lameness	Mild pain	6
PRA05	Normal	No lameness	Mild lameness	Mild pain	3
PRA06	Slightly abnormal	Mild lameness	No lameness	No pain	3
PRA07	Slightly abnormal	Mild lameness	Mild lameness	Moderate pain	7
PRA08	Slightly abnormal	No lameness	Mild lameness	Mild pain	4
PRA09	Slightly abnormal	Mild lameness	Mild lameness	Mild pain	6
ROD01	Slightly abnormal	Obvious lameness	Obvious lameness	Mild pain	10
ROD02	Markedly abnormal	Obvious lameness	Obvious lameness	No pain	10
ROD03	Slightly abnormal	Mild lameness	Mild lameness	Moderate pain	7
ROD04	Slightly abnormal	Mild lameness	Mild lameness	Moderate pain	7
ROD05	Markedly abnormal	Obvious lameness	Obvious lameness	Moderate pain	12
ROD06	Normal	Mild lameness	No lameness	No pain	2
ROD07	Slightly abnormal	Obvious lameness	Mild lameness	No pain	7
ROD08	Slightly abnormal	Mild lameness	Mild lameness	No pain	5
ROD09	Markedly abnormal	Obvious lameness	Obvious lameness	No pain	10
ROD10	Slightly abnormal	Mild lameness	Mild lameness	Mild pain	6
ROD11	Slightly abnormal	Mild lameness	Mild lameness	Mild pain	6
ROD12	Slightly abnormal	No lameness	Mild lameness	No pain	3
ROD13	Slightly abnormal	Mild lameness	Mild lameness	Moderate pain	7
RUI01	Slightly abnormal	Mild lameness	Mild lameness	Mild pain	6
RUI02	Normal	No lameness	Mild lameness	Moderate pain	4
RUI03	Slightly abnormal	Obvious lameness	Obvious lameness	Mild pain	10
RUI04	Slightly abnormal	Mild lameness	Obvious lameness	Severe pain	10
RUI05	Slightly abnormal	Mild lameness	Mild lameness	Severe pain	8
RUI06	Slightly abnormal	Mild lameness	Mild lameness	Mild pain	6
RUI07	Slightly abnormal	Mild lameness	Mild lameness	Mild pain	6
RUI08	Slightly abnormal	Mild lameness	Mild lameness	Mild pain	6
RUI09	Slightly abnormal	Mild lameness	Obvious lameness	Mild pain	8
RUI10	Slightly abnormal	Mild lameness	Obvious lameness	Mild pain	8
RUI11	Slightly abnormal	Mild lameness	Mild lameness	Mild pain	6
RUI12	Slightly abnormal	Mild lameness	Mild lameness	Severe pain	8
RUI13	Normal	Mild lameness	Mild lameness	Moderate pain	6
RUI14	Normal	Mild lameness	Mild lameness	Mild pain	5
RUI15	Normal	No lameness	Mild lameness	Mild pain	3
RUI16	Normal	Mild lameness	Mild lameness	No pain	4
RUI17	Slightly abnormal	Mild lameness	Obvious lameness	Mild pain	8
SAL01	Slightly abnormal	Mild lameness	Mild lameness	No pain	5
SAL02	Slightly abnormal	Mild lameness	Mild lameness	No pain	5
SAL03	Normal	No lameness	Mild lameness	No pain	2
SAL04	Slightly abnormal	No lameness	Mild lameness	No pain	3
SAL05	Markedly abnormal	Mild lameness	Obvious lameness	No pain	8
SAL06	Slightly abnormal	Mild lameness	Mild lameness	Moderate pain	7
SAL07	Slightly abnormal	No lameness	Mild lameness	No pain	3
SAL08	Markedly abnormal	Mild lameness	Obvious lameness	Mild pain	9
SAL09	Normal	Mild lameness	Mild lameness	No pain	4
SAL10	Slightly abnormal	Mild lameness	Mild lameness	Mild pain	6
SAN01	Normal	No lameness	Mild lameness	Mild pain	3
SAN02	Normal	No lameness	Mild lameness	Moderate pain	4
SAN03	Normal	Mild lameness	Mild lameness	Mild pain	5
SAN04	Normal	No lameness	Mild lameness	Mild pain	3
SAN05	Normal	No lameness	Mild lameness	Moderate pain	4
SAN06	Slightly abnormal	Mild lameness	No lameness	Mild pain	4
SAN07	Normal	No lameness	Mild lameness	Moderate pain	4
SAN08	Normal	No lameness	Mild lameness	Mild pain	3
SAN09	Slightly abnormal	No lameness	Mild lameness	Moderate pain	5
SAN10	Normal	No lameness	Mild lameness	Mild pain	3
SAN11	Normal	Mild lameness	Mild lameness	Mild pain	5
SAN12	Markedly abnormal	Mild lameness	Mild lameness	Severe pain	9
SAN13	Normal	No lameness	Mild lameness	Moderate pain	4
SAN14	Normal	No lameness	No lameness	Mild pain	1
SAN15	Slightly abnormal	Mild lameness	Mild lameness	Moderate pain	7
SAN16	Slightly abnormal	Mild lameness	Mild lameness	Moderate pain	7
SAN17	Normal	No lameness	Mild lameness	Mild pain	3
SAN18	Normal	No lameness	Mild lameness	Moderate pain	4
SUB01	Normal	Mild lameness	Mild lameness	Mild pain	5
SUB02	Normal	Mild lameness	Mild lameness	Severe pain	7
SUB03	Normal	No lameness	Mild lameness	Mild pain	3
TOT01	Slightly abnormal	Obvious lameness	Obvious lameness	Moderate pain	11
TOT02	Slightly abnormal	Mild lameness	Mild lameness	Mild pain	6
TOT03	Slightly abnormal	Mild lameness	Mild lameness	Moderate pain	7
TOT04	Markedly abnormal	Mild lameness	Obvious lameness	Moderate pain	10
TOT05	Slightly abnormal	Mild lameness	Mild lameness	Mild pain	6
TOT07	Slightly abnormal	Mild lameness	Mild lameness	Moderate pain	7
XAV01	Markedly abnormal	Mild lameness	No lameness	No pain	4
XAV02	Slightly abnormal	Mild lameness	No lameness	Mild pain	4
XAV03	Slightly abnormal	No lameness	Mild lameness	Mild pain	4
XAV04	Normal	No lameness	No lameness	No pain	0
XAV05	Slightly abnormal	Mild lameness	No lameness	Mild pain	4
XAV06	Slightly abnormal	Mild lameness	Mild lameness	Mild pain	6
XAV07	Normal	No lameness	Mild lameness	No pain	2
XAV08	Slightly abnormal	No lameness	No lameness	Mild pain	2

## Sheet: PAINANDLAMENESSDAY28
Animal id	Posture dog standing	Lameness at walk	Lameness at trot	Pain on palpation/manipulation	Clinical sum score
BAZ01	Normal	No lameness	No lameness	Mild pain	1
BAZ02	Normal	No lameness	Mild lameness	No pain	2
BAZ03	Slightly abnormal	Mild lameness	Obvious lameness	Moderate pain	9
BAZ04	Slightly abnormal	No lameness	Mild lameness	Mild pain	4
BAZ05	Slightly abnormal	Obvious lameness	Marked lameness	Mild pain	12
BUS01	Slightly abnormal	Mild lameness	Mild lameness	Mild pain	6
BUS02	Slightly abnormal	Mild lameness	Mild lameness	No pain	5
BUS03	Slightly abnormal	Mild lameness	Mild lameness	No pain	5
BUS04	Slightly abnormal	No lameness	Mild lameness	Mild pain	4
BUS05	Slightly abnormal	Mild lameness	Mild lameness	No pain	5
BUS06	Slightly abnormal	Mild lameness	Mild lameness	No pain	5
BUS07	Slightly abnormal	Mild lameness	Mild lameness	No pain	5
BUS08	Normal	No lameness	Mild lameness	No pain	2
BUS09	Normal	No lameness	Mild lameness	No pain	2
CAR01	Normal	No lameness	No lameness	No pain	0
CAR02	Normal	No lameness	No lameness	No pain	0
CAR03	Normal	No lameness	No lameness	No pain	0
CAR04	Normal	No lameness	No lameness	No pain	0
CAR05	Normal	No lameness	Mild lameness	No pain	2
CAR06	Normal	No lameness	Mild lameness	No pain	2
CAR07	Slightly abnormal	Mild lameness	Mild lameness	Moderate pain	7
CAR08	Normal	No lameness	No lameness	No pain	0
CAR09	Normal	No lameness	No lameness	No pain	0
CUE01	Normal	No lameness	Mild lameness	No pain	2
CUE02	Slightly abnormal	Mild lameness	Obvious lameness	Moderate pain	9
CUE03	Normal	Mild lameness	Mild lameness	No pain	4
CUE04	Normal	No lameness	Mild lameness	No pain	2
CUE05	Normal	No lameness	Mild lameness	Mild pain	3
CUE06	Normal	No lameness	No lameness	No pain	0
CUE07	Slightly abnormal	Mild lameness	Obvious lameness	Mild pain	8
CUE08	Normal	No lameness	Mild lameness	No pain	2
DER01	Slightly abnormal	No lameness	Mild lameness	No pain	3
DER02	Slightly abnormal	Mild lameness	Mild lameness	No pain	5
DER03	Slightly abnormal	Mild lameness	Obvious lameness	No pain	7
DER04	Normal	Mild lameness	Mild lameness	No pain	4
DER05	Markedly abnormal	Obvious lameness	Obvious lameness	No pain	10
DER06	Normal	No lameness	Mild lameness	No pain	2
DER07	Normal	No lameness	No lameness	No pain	0
DER08	Normal	No lameness	Mild lameness	No pain	2
FER01	Slightly abnormal	No lameness	Mild lameness	Mild pain	4
FER03	Slightly abnormal	No lameness	Mild lameness	Mild pain	4
FER04	Slightly abnormal	Mild lameness	Mild lameness	Mild pain	6
FER05	Slightly abnormal	No lameness	Mild lameness	No pain	3
GON01	Normal	Mild lameness	No lameness	Mild pain	3
GON02	Normal	No lameness	No lameness	Mild pain	1
GON03	Normal	No lameness	No lameness	Mild pain	1
GON04	Normal	Mild lameness	Mild lameness	Mild pain	5
MAS01	Normal	No lameness	Mild lameness	No pain	2
MAS02	Slightly abnormal	Mild lameness	Mild lameness	Moderate pain	7
MAS03	Slightly abnormal	No lameness	Mild lameness	No pain	3
MAS04	Slightly abnormal	No lameness	No lameness	No pain	1
MAS05	Normal	No lameness	Mild lameness	No pain	2
MAS06	Normal	No lameness	Mild lameness	No pain	2
MIQ01	Normal	Mild lameness	Mild lameness	No pain	4
MIQ02	Slightly abnormal	Mild lameness	Mild lameness	Mild pain	6
MIQ03	Normal	No lameness	Mild lameness	Mild pain	3
MIQ04	Slightly abnormal	Mild lameness	Obvious lameness	Mild pain	8
MIQ05	Normal	Mild lameness	Marked lameness	No pain	8
MIQ06	Normal	No lameness	Mild lameness	No pain	2
MIQ07	Normal	Mild lameness	Mild lameness	Mild pain	5
MIQ08	Normal	Mild lameness	Mild lameness	Mild pain	5
MIR01	Slightly abnormal	Mild lameness	Mild lameness	Mild pain	6
MIR02	Slightly abnormal	Mild lameness	Mild lameness	Mild pain	6
MIR03	Slightly abnormal	Mild lameness	Obvious lameness	Mild pain	8
MIR04	Slightly abnormal	No lameness	Mild lameness	Mild pain	4
MIR05	Slightly abnormal	No lameness	Mild lameness	Mild pain	4
MOR01	Normal	No lameness	Mild lameness	Moderate pain	4
MOR02	Slightly abnormal	Obvious lameness	Marked lameness	Moderate pain	13
MOR03	Slightly abnormal	Mild lameness	Mild lameness	Moderate pain	7
MOR04	Normal	No lameness	Mild lameness	Moderate pain	4
MOR05	Normal	No lameness	Mild lameness	No pain	2
MOR06	Normal	No lameness	Mild lameness	Mild pain	3
MOR07	Normal	No lameness	Mild lameness	No pain	2
MOR08	Normal	Mild lameness	Obvious lameness	Moderate pain	8
MOR09	Slightly abnormal	Obvious lameness	Marked lameness	Moderate pain	13
MOR10	Markedly abnormal	Obvious lameness	Marked lameness	No pain	12
MOR11	Normal	No lameness	Mild lameness	No pain	2
MOR12	Normal	No lameness	Mild lameness	No pain	2
MOR13	Normal	No lameness	No lameness	No pain	0
MOR14	Normal	Mild lameness	Mild lameness	Mild pain	5
MOR15	Slightly abnormal	Obvious lameness	Obvious lameness	Mild pain	10
MOR16	Normal	No lameness	Mild lameness	Moderate pain	4
MOR17	Normal	Mild lameness	Obvious lameness	Mild pain	7
NAV01	Markedly abnormal	Obvious lameness	Obvious lameness	Moderate pain	12
NAV02	Normal	No lameness	Mild lameness	No pain	2
NAV03	Markedly abnormal	Obvious lameness	Obvious lameness	Moderate pain	12
NAV04	Slightly abnormal	Mild lameness	Mild lameness	Mild pain	6
NAV06	Markedly abnormal	Mild lameness	Mild lameness	Moderate pain	8
NAV07	Slightly abnormal	Mild lameness	Mild lameness	Mild pain	6
NAV08	Markedly abnormal	Obvious lameness	Obvious lameness	Moderate pain	12
NAV09	Slightly abnormal	Mild lameness	Obvious lameness	Moderate pain	9
NAV10	Normal	Mild lameness	Mild lameness	Mild pain	5
PRA01	Slightly abnormal	No lameness	Mild lameness	Moderate pain	5
PRA02	Slightly abnormal	Mild lameness	No lameness	Mild pain	4
PRA04	Slightly abnormal	Mild lameness	Mild lameness	Moderate pain	7
PRA05	Normal	No lameness	Mild lameness	Mild pain	3
PRA06	Slightly abnormal	Mild lameness	No lameness	No pain	3
PRA07	Slightly abnormal	Mild lameness	Mild lameness	Mild pain	6
PRA08	Slightly abnormal	No lameness	Mild lameness	Mild pain	4
PRA09	Slightly abnormal	Mild lameness	Mild lameness	Severe pain	8
ROD01	Normal	Obvious lameness	Obvious lameness	Moderate pain	10
ROD02	Markedly abnormal	Obvious lameness	Obvious lameness	Mild pain	11
ROD03	Normal	Mild lameness	No lameness	Mild pain	3
ROD04	Slightly abnormal	Mild lameness	Mild lameness	Moderate pain	7
ROD05	Slightly abnormal	Mild lameness	Obvious lameness	Mild pain	8
ROD06	Normal	No lameness	No lameness	No pain	0
ROD07	Slightly abnormal	Mild lameness	Mild lameness	No pain	5
ROD08	Normal	Mild lameness	Mild lameness	No pain	4
ROD09	Markedly abnormal	Obvious lameness	Obvious lameness	Mild pain	11
ROD10	Slightly abnormal	Mild lameness	Mild lameness	No pain	5
ROD11	Slightly abnormal	Obvious lameness	Mild lameness	Mild pain	8
ROD12	Normal	No lameness	Mild lameness	Mild pain	3
ROD13	Slightly abnormal	Mild lameness	Mild lameness	Mild pain	6
RUI02	Normal	Mild lameness	Mild lameness	Severe pain	7
RUI03	Markedly abnormal	Obvious lameness	Obvious lameness	Moderate pain	12
RUI04	Slightly abnormal	Mild lameness	Mild lameness	Mild pain	6
RUI05	Markedly abnormal	Obvious lameness	Obvious lameness	Mild pain	11
RUI06	Normal	Mild lameness	Mild lameness	No pain	4
RUI07	Slightly abnormal	Mild lameness	Mild lameness	Moderate pain	7
RUI08	Normal	Mild lameness	Mild lameness	No pain	4
RUI09	Slightly abnormal	Mild lameness	Obvious lameness	No pain	7
RUI10	Slightly abnormal	Mild lameness	Obvious lameness	No pain	7
RUI11	Normal	No lameness	Mild lameness	Mild pain	3
RUI12	Slightly abnormal	Mild lameness	Mild lameness	Mild pain	6
RUI13	Normal	No lameness	Mild lameness	Moderate pain	4
RUI14	Normal	No lameness	Mild lameness	No pain	2
RUI15	Slightly abnormal	Mild lameness	Mild lameness	Moderate pain	7
RUI16	Slightly abnormal	Mild lameness	Mild lameness	Mild pain	6
RUI17	Slightly abnormal	Mild lameness	Obvious lameness	Severe pain	10
SAL01	Slightly abnormal	Mild lameness	Mild lameness	Mild pain	6
SAL02	Slightly abnormal	Mild lameness	Mild lameness	No pain	5
SAL03	Normal	No lameness	Mild lameness	No pain	2
SAL04	Slightly abnormal	No lameness	Mild lameness	No pain	3
SAL05	Slightly abnormal	No lameness	Obvious lameness	Mild pain	6
SAL06	Slightly abnormal	Mild lameness	Marked lameness	Mild pain	10
SAL07	Normal	No lameness	No lameness	No pain	0
SAL08	Markedly abnormal	Obvious lameness	Marked lameness	Severe pain	15
SAL09	Normal	Mild lameness	Mild lameness	No pain	4
SAL10	Slightly abnormal	Mild lameness	Mild lameness	Severe pain	8
SAN01	Normal	No lameness	No lameness	Mild pain	1
SAN02	Normal	No lameness	Mild lameness	Moderate pain	4
SAN03	Normal	No lameness	Mild lameness	Moderate pain	4
SAN04	Normal	No lameness	No lameness	Mild pain	1
SAN05	Normal	No lameness	Mild lameness	Mild pain	3
SAN06	Slightly abnormal	Mild lameness	Mild lameness	Mild pain	6
SAN07	Normal	No lameness	Mild lameness	Moderate pain	4
SAN08	Normal	No lameness	No lameness	Mild pain	1
SAN09	Slightly abnormal	Mild lameness	Mild lameness	Moderate pain	7
SAN10	Normal	No lameness	Mild lameness	Mild pain	3
SAN11	Normal	Mild lameness	Mild lameness	Moderate pain	6
SAN12	Markedly abnormal	Mild lameness	Obvious lameness	Severe pain	11
SAN13	Normal	No lameness	Mild lameness	Mild pain	3
SAN14	Normal	No lameness	Mild lameness	Mild pain	3
SAN15	Normal	Mild lameness	Mild lameness	Moderate pain	6
SAN16	Slightly abnormal	Mild lameness	Mild lameness	Moderate pain	7
SAN17	Normal	No lameness	Mild lameness	Mild pain	3
SAN18	Normal	Mild lameness	Mild lameness	Mild pain	5
SUB01	Normal	Mild lameness	Mild lameness	Severe pain	7
SUB02	Normal	Mild lameness	Mild lameness	Severe pain	7
SUB03	Normal	Mild lameness	No lameness	Mild pain	3
TOT01	Markedly abnormal	Mild lameness	Mild lameness	Mild pain	7
TOT02	Slightly abnormal	Mild lameness	Mild lameness	Mild pain	6
TOT03	Slightly abnormal	No lameness	No lameness	No pain	1
TOT04	Markedly abnormal	Mild lameness	Mild lameness	Mild pain	7
TOT05	Slightly abnormal	Mild lameness	Mild lameness	Moderate pain	7
TOT07	Normal	No lameness	Mild lameness	Mild pain	3
XAV01	Slightly abnormal	No lameness	No lameness	Mild pain	2
XAV02	Normal	No lameness	No lameness	Mild pain	1
XAV03	Slightly abnormal	No lameness	Mild lameness	Mild pain	4
XAV04	Normal	No lameness	No lameness	No pain	0
XAV05	Slightly abnormal	Mild lameness	No lameness	No pain	3
XAV06	Slightly abnormal	Mild lameness	Mild lameness	Mild pain	6
XAV07	Normal	No lameness	Mild lameness	No pain	2
XAV08	Slightly abnormal	No lameness	No lameness	Mild pain	2

## Sheet: PAINANDLAMENESSDAY42
Animal id	Posture dog standing	Lameness at walk	Lameness at trot	Pain on palpation/manipulation	Clinical sum score
BAZ01	Normal	No lameness	No lameness	No pain	0
BAZ02	Slightly abnormal	Mild lameness	Mild lameness	No pain	5
BAZ03	Slightly abnormal	Mild lameness	Obvious lameness	Mild pain	8
BAZ04	Slightly abnormal	Mild lameness	Mild lameness	Mild pain	6
BAZ05	Slightly abnormal	Obvious lameness	Marked lameness	Mild pain	12
BUS01	Slightly abnormal	Mild lameness	Mild lameness	No pain	5
BUS02	Normal	Mild lameness	Mild lameness	No pain	4
BUS03	Slightly abnormal	Mild lameness	Mild lameness	No pain	5
BUS04	Normal	Mild lameness	Mild lameness	No pain	4
BUS05	Slightly abnormal	Mild lameness	Mild lameness	No pain	5
BUS06	Slightly abnormal	Mild lameness	Mild lameness	Mild pain	6
BUS07	Normal	No lameness	Mild lameness	Mild pain	3
BUS08	Normal	No lameness	Mild lameness	No pain	2
BUS09	Normal	No lameness	Mild lameness	No pain	2
CAR01	Normal	No lameness	No lameness	No pain	0
CAR02	Normal	No lameness	No lameness	No pain	0
CAR03	Normal	No lameness	No lameness	No pain	0
CAR04	Normal	No lameness	No lameness	No pain	0
CAR05	Normal	No lameness	Mild lameness	No pain	2
CAR06	Normal	No lameness	No lameness	No pain	0
CAR07	Slightly abnormal	Mild lameness	Mild lameness	Moderate pain	7
CAR08	Normal	No lameness	No lameness	No pain	0
CAR09	Normal	No lameness	No lameness	No pain	0
CUE01	Normal	No lameness	Mild lameness	No pain	2
CUE02	Slightly abnormal	Mild lameness	Mild lameness	Mild pain	6
CUE03	Normal	No lameness	Mild lameness	No pain	2
CUE04	Normal	No lameness	Mild lameness	No pain	2
CUE05	Normal	No lameness	Mild lameness	Mild pain	3
CUE06	Normal	No lameness	No lameness	No pain	0
CUE07	Slightly abnormal	Mild lameness	Obvious lameness	Mild pain	8
CUE08	Normal	No lameness	Mild lameness	No pain	2
DER01	Normal	No lameness	Mild lameness	No pain	2
DER02	Normal	Mild lameness	Mild lameness	No pain	4
DER03	Slightly abnormal	Mild lameness	Obvious lameness	No pain	7
DER04	Normal	No lameness	Mild lameness	No pain	2
DER05	Markedly abnormal	Obvious lameness	Obvious lameness	No pain	10
DER06	Normal	No lameness	Mild lameness	No pain	2
DER07	Normal	No lameness	No lameness	No pain	0
DER08	Normal	No lameness	Mild lameness	No pain	2
FER01	Slightly abnormal	Mild lameness	Mild lameness	Mild pain	6
FER03	Slightly abnormal	No lameness	No lameness	Mild pain	2
FER04	Normal	No lameness	Mild lameness	Mild pain	3
FER05	Slightly abnormal	No lameness	Mild lameness	No pain	3
GON01	Normal	Mild lameness	Mild lameness	Mild pain	5
GON02	Normal	No lameness	No lameness	Mild pain	1
GON03	Normal	No lameness	No lameness	Mild pain	1
GON04	Normal	Mild lameness	No lameness	No pain	2
MAS01	Normal	No lameness	No lameness	No pain	0
MAS02	Slightly abnormal	Mild lameness	Mild lameness	Moderate pain	7
MAS03	Normal	No lameness	Mild lameness	No pain	2
MAS04	Slightly abnormal	No lameness	No lameness	No pain	1
MAS05	Normal	No lameness	No lameness	No pain	0
MAS06	Normal	No lameness	Mild lameness	No pain	2
MIQ01	Normal	Mild lameness	Mild lameness	No pain	4
MIQ02	Slightly abnormal	Mild lameness	Mild lameness	Mild pain	6
MIQ03	Normal	No lameness	Mild lameness	No pain	2
MIQ04	Slightly abnormal	Mild lameness	Obvious lameness	Mild pain	8
MIQ05	Normal	Mild lameness	Marked lameness	No pain	8
MIQ06	Normal	No lameness	Mild lameness	No pain	2
MIQ07	Normal	No lameness	Mild lameness	Mild pain	3
MIQ08	Normal	No lameness	Mild lameness	Mild pain	3
MIR01	Normal	No lameness	Mild lameness	Moderate pain	4
MIR02	Normal	Mild lameness	Mild lameness	Mild pain	5
MIR03	Slightly abnormal	Mild lameness	Mild lameness	Mild pain	6
MIR04	Slightly abnormal	No lameness	Mild lameness	Mild pain	4
MIR05	Slightly abnormal	No lameness	Mild lameness	Mild pain	4
MOR01	Normal	No lameness	Mild lameness	Moderate pain	4
MOR02	Slightly abnormal	Obvious lameness	Marked lameness	Mild pain	12
MOR03	Normal	Mild lameness	Mild lameness	Mild pain	5
MOR04	Normal	No lameness	Mild lameness	Mild pain	3
MOR05	Normal	No lameness	Mild lameness	No pain	2
MOR06	Normal	No lameness	No lameness	Mild pain	1
MOR07	Normal	No lameness	Mild lameness	No pain	2
MOR08	Normal	Mild lameness	Obvious lameness	Moderate pain	8
MOR09	Slightly abnormal	Obvious lameness	Marked lameness	Moderate pain	13
MOR10	Markedly abnormal	Obvious lameness	Marked lameness	Mild pain	13
MOR11	Normal	No lameness	Mild lameness	No pain	2
MOR12	Normal	No lameness	Mild lameness	No pain	2
MOR13	Normal	No lameness	No lameness	No pain	0
MOR14	Normal	Mild lameness	Mild lameness	No pain	4
MOR15	Slightly abnormal	Obvious lameness	Obvious lameness	Mild pain	10
MOR16	Normal	No lameness	Mild lameness	Mild pain	3
MOR17	Normal	Mild lameness	Obvious lameness	Mild pain	7
NAV01	Markedly abnormal	Mild lameness	Obvious lameness	Moderate pain	10
NAV02	Normal	No lameness	Mild lameness	Mild pain	3
NAV03	Markedly abnormal	Obvious lameness	Obvious lameness	Moderate pain	12
NAV04	Slightly abnormal	Mild lameness	Mild lameness	Mild pain	6
NAV06	Slightly abnormal	Mild lameness	Mild lameness	Moderate pain	7
NAV07	Slightly abnormal	Mild lameness	Mild lameness	Mild pain	6
NAV08	Markedly abnormal	Obvious lameness	Obvious lameness	Moderate pain	12
NAV09	Slightly abnormal	Mild lameness	Obvious lameness	Moderate pain	9
NAV10	Normal	Mild lameness	Mild lameness	Mild pain	5
PRA01	Normal	No lameness	Mild lameness	Mild pain	3
PRA02	Slightly abnormal	Mild lameness	No lameness	Mild pain	4
PRA04	Slightly abnormal	Mild lameness	Mild lameness	Moderate pain	7
PRA05	Normal	No lameness	Mild lameness	Mild pain	3
PRA06	Slightly abnormal	Mild lameness	No lameness	Mild pain	4
PRA07	Slightly abnormal	Mild lameness	Mild lameness	Moderate pain	7
PRA08	Slightly abnormal	No lameness	Mild lameness	Moderate pain	5
PRA09	Slightly abnormal	Mild lameness	Mild lameness	Severe pain	8
ROD01	Normal	Mild lameness	Obvious lameness	Mild pain	7
ROD02	Slightly abnormal	Mild lameness	Mild lameness	Mild pain	6
ROD03	Slightly abnormal	Mild lameness	No lameness	Mild pain	4
ROD04	Slightly abnormal	Mild lameness	Mild lameness	Mild pain	6
ROD05	Slightly abnormal	Mild lameness	Obvious lameness	Mild pain	8
ROD06	Normal	No lameness	No lameness	No pain	0
ROD07	Normal	Mild lameness	Mild lameness	No pain	4
ROD08	Slightly abnormal	Mild lameness	Mild lameness	No pain	5
ROD09	Slightly abnormal	Mild lameness	Mild lameness	No pain	5
ROD10	Normal	Mild lameness	Mild lameness	Mild pain	5
ROD11	Slightly abnormal	Mild lameness	Mild lameness	Mild pain	6
ROD12	Slightly abnormal	No lameness	Mild lameness	Mild pain	4
ROD13	Slightly abnormal	Mild lameness	Mild lameness	Mild pain	6
RUI02	Normal	No lameness	Mild lameness	Mild pain	3
RUI03	Slightly abnormal	Obvious lameness	Obvious lameness	Moderate pain	11
RUI04	Slightly abnormal	Mild lameness	Mild lameness	Mild pain	6
RUI05	Slightly abnormal	Mild lameness	Mild lameness	Moderate pain	7
RUI06	Slightly abnormal	Mild lameness	Mild lameness	Moderate pain	7
RUI07	Normal	Mild lameness	Mild lameness	No pain	4
RUI08	Slightly abnormal	No lameness	Mild lameness	Mild pain	4
RUI09	Slightly abnormal	Mild lameness	Mild lameness	Mild pain	6
RUI10	Markedly abnormal	Mild lameness	Obvious lameness	Moderate pain	10
RUI11	Slightly abnormal	Mild lameness	Mild lameness	Moderate pain	7
RUI12	Slightly abnormal	Mild lameness	Mild lameness	No pain	5
RUI13	Slightly abnormal	Mild lameness	Mild lameness	Mild pain	6
RUI14	Normal	No lameness	Mild lameness	Moderate pain	4
RUI15	Normal	Mild lameness	Mild lameness	Mild pain	5
RUI16	Normal	No lameness	Mild lameness	Mild pain	3
RUI17	Slightly abnormal	Mild lameness	Obvious lameness	Moderate pain	9
SAL01	Slightly abnormal	Mild lameness	Marked lameness	Moderate pain	11
SAL02	Slightly abnormal	Mild lameness	Mild lameness	No pain	5
SAL03	Normal	Mild lameness	Mild lameness	No pain	4
SAL04	Slightly abnormal	No lameness	Mild lameness	No pain	3
SAL05	Slightly abnormal	No lameness	Obvious lameness	No pain	5
SAL06	Slightly abnormal	Mild lameness	Marked lameness	Mild pain	10
SAL07	Normal	No lameness	No lameness	No pain	0
SAL08	Markedly abnormal	Obvious lameness	Marked lameness	Severe pain	15
SAL09	Normal	No lameness	Mild lameness	No pain	2
SAL10	Normal	Mild lameness	Mild lameness	No pain	4
SAN01	Normal	No lameness	No lameness	Mild pain	1
SAN02	Normal	Mild lameness	Mild lameness	Mild pain	5
SAN03	Normal	Mild lameness	Mild lameness	Mild pain	5
SAN04	Normal	No lameness	No lameness	Mild pain	1
SAN05	Normal	No lameness	Mild lameness	Moderate pain	4
SAN06	Normal	Mild lameness	No lameness	Mild pain	3
SAN07	Normal	No lameness	Mild lameness	Moderate pain	4
SAN08	Normal	No lameness	No lameness	Mild pain	1
SAN09	Slightly abnormal	Mild lameness	Mild lameness	Moderate pain	7
SAN10	Normal	No lameness	No lameness	Moderate pain	2
SAN11	Normal	No lameness	Mild lameness	Moderate pain	4
SAN12	Slightly abnormal	Mild lameness	Obvious lameness	Moderate pain	9
SAN13	Normal	No lameness	No lameness	Moderate pain	2
SAN14	Normal	No lameness	No lameness	Moderate pain	2
SAN15	Normal	Mild lameness	Mild lameness	Moderate pain	6
SAN16	Slightly abnormal	Obvious lameness	Mild lameness	Moderate pain	9
SAN17	Normal	No lameness	No lameness	Mild pain	1
SAN18	Normal	No lameness	Mild lameness	Mild pain	3
SUB01	Normal	Mild lameness	Mild lameness	Severe pain	7
SUB02	Slightly abnormal	Mild lameness	Mild lameness	Severe pain	8
SUB03	Normal	Mild lameness	No lameness	No pain	2
TOT01	Slightly abnormal	Mild lameness	Mild lameness	Mild pain	6
TOT02	Slightly abnormal	No lameness	No lameness	No pain	1
TOT03	Slightly abnormal	Mild lameness	Mild lameness	Mild pain	6
TOT04	Slightly abnormal	Mild lameness	Mild lameness	Mild pain	6
TOT05	Slightly abnormal	No lameness	No lameness	Mild pain	2
TOT07	Normal	No lameness	No lameness	Mild pain	1
XAV01	Slightly abnormal	No lameness	No lameness	No pain	1
XAV02	Normal	No lameness	No lameness	Mild pain	1
XAV03	Slightly abnormal	No lameness	Mild lameness	Mild pain	4
XAV04	Normal	No lameness	No lameness	No pain	0
XAV05	Slightly abnormal	No lameness	No lameness	No pain	1
XAV06	Slightly abnormal	Mild lameness	Mild lameness	Mild pain	6
XAV07	Normal	No lameness	Mild lameness	No pain	2
XAV08	Normal	No lameness	No lameness	No pain	0

## Sheet: OWNERASSESSMENTDAY0
Animal id	Pain severity score the worst in the last 7 days	Pain severity score the least in the last 7 days	Pain severity score the average in the last 7 days	Pain severity score right now		Pain interference score general activity	Pain interference score enjoyment of life	Pain interference score ability to rise to standing from lying down	Pain interference score ability to walk	Pain interference score ability to run	Pain interference score ability to climb up		Quality of life
BAZ01	8	1	4	1		5	2	6	0	4	5		Good
BAZ02	7	3	5	7		8	5	8	6	6	10		Fair
BAZ03	7	4	6	4		7	6	8	7	5	5		Fair
BAZ04	8	3	5	5		5	4	4	2	6	5		Fair
BAZ05	9	9	9	9		7	5	5	8	10	10		Good
BUS01	8	4	6	8		6	7	8	6	9	10		Fair
BUS02	8	4	6	6		8	7	9	7	5	4		Fair
BUS03	8	5	7	8		6	7	7	6	8	9		Fair
BUS04	7	4	6	7		7	7	9	7	5	9		Fair
BUS05	8	4	6	5		8	5	8	6	7	9		Fair
BUS06	7	3	4	6		6	7	7	5	7	8		Fair
BUS07	8	4	6	7		6	6	7	3	6	8		Fair
BUS08	9	5	7	8		7	6	8	6	8	9		Fair
BUS09	6	3	4	6		6	5	5	3	4	7		Fair
CAR01	6	3	4	4		5	5	5	5	6	6		Poor
CAR02	6	2	4	6		6	4	5	6	7	7		Poor
CAR03	4	2	3	3		5	4	4	5	6	6		Poor
CAR04	7	3	5	6		6	7	6	7	7	9		Poor
CAR05	6	3	4	6		5	5	4	6	7	7		Poor
CAR06	6	3	4	4		6	6	4	6	7	7		Poor
CAR07	7	3	5	7		5	4	4	4	6	7		Poor
CAR08	4	1	2	4		3	2	3	5	5	3		Fair
CAR09	7	4	5	7		6	7	4	6	8	9		Poor
CUE01	6	5	6	6		6	4	8	6	7	8		Fair
CUE02	6	5	4	6		6	3	7	4	8	9		Good
CUE03	8	6	7	8		7	6	9	6	9	10		Poor
CUE04	8	6	7	8		5	4	8	6	8	9		Fair
CUE05	6	4	5	6		6	3	7	4	7	8		Fair
CUE06	6	4	5	6		6	5	7	5	8	9		Poor
CUE07	8	6	7	8		9	7	5	7	9	10		Poor
CUE08	8	4	6	8		6	4	7	5	8	9		Poor
DER01	9	1	6	3		7	3	9	7	7	8		Fair
DER02	5	5	5	5		8	3	7	6	8	9		Fair
DER03	7	7	7	7		7	4	9	9	9	9		Fair
DER04	7	2	5	4		5	6	6	7	8	9		Fair
DER05	8	5	7	6		6	2	6	5	9	8		Good
DER06	6	4	5	4		7	3	8	6	8	9		Good
DER07	8	4	6	6		8	5	8	6	6	8		Good
DER08	8	2	6	8		8	7	8	9	6	8		Fair
FER01	7	3	5	5		5	5	8	3	5	8		Fair
FER02	8	3	5	7		5	5	8	5	8	8		Fair
FER03	5	3	4	4		6	5	3	2	6	4		Fair
FER04	4	3	3	3		4	3	3	2	3	5		Good
FER05	8	2	3	2		3	3	4	2	5	5		Good
GON01	8	3	4	6		3	3	4	3	6	6		Good
GON02	8	1	4	3		2	1	6	2	1	1		Good
GON03	6	3	5	6		6	6	3	6	7	9		Good
GON04	7	3	6	7		4	4	7	6	6	8		Good
MAS01	5	0	3	2		7	2	8	4	4	8		Good
MAS02	6	4	5	6		8	3	3	3	8	8		Fair
MAS03	7	5	6	5		8	8	6	6	9	6		Fair
MAS04	9	2	8	9		9	5	5	8	10	10		Fair
MAS05	4	3	3	3		2	3	2	5	8	5		Good
MAS06	9	2	5	8		5	3	6	6	9	7		Fair
MAS07	7	3	5	5		5	5	3	7	5	3		Fair
MIQ01	5	5	5	5		3	2	6	5	5	3		Good
MIQ02	8	8	8	8		8	8	8	8	9	9		Fair
MIQ03	5	5	5	5		2	2	5	5	5	7		Good
MIQ04	5	5	5	5		2	2	2	3	5	4		Good
MIQ05	8	8	8	8		7	3	8	7	9	8		Fair
MIQ06	5	5	5	5		3	2	3	4	5	7		Good
MIQ07	6	6	6	6		6	4	7	4	7	7		Fair
MIQ08	6	5	5	5		5	3	7	5	6	7		Good
MIR01	10	4	6	6		5	6	8	5	7	10		Good
MIR02	8	5	6	7		7	9	8	7	10	8		Fair
MIR03	8	5	6	6		7	7	10	6	8	8		Good
MIR04	7	3	5	4		7	6	6	4	5	6		Fair
MIR05	7	4	6	4		8	8	5	4	6	8		Good
MOR01	7	0	5	7		8	8	8	8	9	8		Fair
MOR02	7	3	4	5		9	10	10	7	10	10		Fair
MOR03	6	0	4	4		3	3	5	2	6	8		Good
MOR04	5	0	5	5		2	2	3	2	4	7		Good
MOR05	10	3	5	6		7	7	7	4	7	8		Poor
MOR06	7	2	5	5		5	7	2	7	5	7		Fair
MOR07	7	5	5	5		8	8	5	6	6	6		Fair
MOR08	6	6	6	8		5	5	6	5	5	8		Fair
MOR09	6	3	5	6		9	8	4	9	10	10		Poor
MOR10	3	0	1	1		3	0	7	0	5	0		Good
MOR11	8	5	8	8		8	5	9	8	6	9		Good
MOR12	4	1	2	2		3	1	2	1	1	2		Good
MOR13	4	2	2	7		8	2	3	5	10	9		Good
MOR14	8	6	8	8		10	6	9	9	9	10		Good
MOR15	6	3	6	4		8	6	10	8	10	10		Poor
MOR16	4	0	2	2		0	5	7	5	5	8		Fair
MOR17	8	5	7	7		7	2	7	6	8	9		Fair
NAV01	9	9	9	9		8	7	7	8	8	9		Poor
NAV02	8	5	6	6		5	5	5	5	6	7		Fair
NAV03	10	6	8	8		9	9	7	7	8	9		Poor
NAV04	7	5	6	7		7	6	6	6	9	9		Fair
NAV05	9	6	7	8		9	9	8	7	9	9		Poor
NAV06	9	7	8	8		7	8	7	7	8	8		Poor
NAV07	6	4	5	5		6	4	6	4	5	6		Fair
NAV08	10	8	9	9		10	10	10	10	10	10		Poor
NAV09	9	7	8	8		8	8	9	7	8	9		Poor
NAV10	5	3	4	5		6	5	6	4	5	8		Good
PRA01	10	4	7	7		10	5	6	5	7	9		Poor
PRA02	6	2	4	3		8	6	5	5	10	8		Fair
PRA03	7	5	6	7		6	4	5	4	8	6		Fair
PRA04	5	3	4	4		4	2	2	4	5	8		Good
PRA05	6	3	4	4		3	4	6	4	6	7		Fair
PRA06	8	3	5	3		3	0	3	4	1	1		Very good
PRA07	8	4	6	6		6	4	7	4	6	7		Fair
PRA08	10	3	6	10		7	7	5	5	7	8		Good
PRA09	8	5	7	6		2	0	2	2	7	5		Good
ROD01	3	2	2	2		3	2	4	3	3	5		Good
ROD02	10	4	7	6		8	5	9	8	9	9		Fair
ROD03	6	3	4	4		2	2	6	2	7	3		Fair
ROD04	3	1	3	1		3	5	4	7	9	7		Fair
ROD05	5	3	4	5		7	7	8	8	9	8		Fair
ROD06	7	0	2	0		5	8	6	2	9	4		Good
ROD07	6	4	5	5		4	4	5	5	5	6		Good
ROD08	6	3	4	5		5	5	7	6	6	7		Good
ROD09	8	3	5	7		9	10	8	7	8	9		Fair
ROD10	5	2	4	2		5	5	7	5	5	5		Fair
ROD11	9	2	4	3		8	8	9	7	7	5		Fair
ROD12	7	3	5	3		1	1	2	1	1	2		Good
ROD13	8	2	7	7		2	3	6	5	7	7		Good
RUI01	3	1	2	2		5	5	6	4	6	3		Good
RUI02	6	3	5	5		7	7	7	3	7	7		Fair
RUI03	8	5	7	7		9	8	10	7	10	10		Good
RUI04	8	6	7	6		8	3	5	8	10	4		Fair
RUI05	8	1	2	1		10	9	6	8	9	10		Fair
RUI06	8	3	5	4		4	4	2	7	4	2		Good
RUI07	5	1	3	2		8	5	8	3	8	2		Fair
RUI08	7	2	5	3		8	6	6	6	9	3		Fair
RUI09	8	6	8	6		10	6	7	7	10	10		Good
RUI10	8	6	8	8		6	0	5	8	8	8		Good
RUI11	8	4	6	6		7	5	8	7	9	9		Good
RUI12	5	5	5	5		7	7	9	7	8	8		Fair
RUI13	8	6	7	6		9	8	4	6	9	7		Good
RUI14	5	5	5	4		4	2	3	1	6	2		Very good
RUI15	6	4	4	6		7	6	7	5	6	4		Good
RUI16	7	4	5	5		6	8	7	4	6	5		Good
RUI17	6	6	6	6		8	4	4	7	10	10		Poor
RUI18	8	5	6	6		8	6	4	5	9	4		Good
SAL01	5	1	4	4		8	3	6	5	10	10		Fair
SAL02	6	2	5	5		6	2	5	6	6	5		Good
SAL03	10	3	6	8		6	0	8	7	7	10		Fair
SAL04	5	0	2	2		7	5	4	3	6	8		Good
SAL05	7	4	6	6		8	4	8	5	10	10		Good
SAL06	7	3	5	6		7	5	7	4	4	10		Fair
SAL07	6	0	3	2		4	2	2	2	5	6		Good
SAL08	7	5	6	6		6	6	8	6	6	10		Good
SAL09	5	2	4	2		3	6	8	6	6	10		Good
SAL10	6	3	5	4		6	6	6	5	8	6		Good
SAN01	7	5	6	6		5	5	6	6	5	7		Very good
SAN02	7	4	6	6		5	5	6	6	6	6		Very good
SAN03	6	4	6	6		6	5	6	6	7	9		Good
SAN04	6	3	5	4		4	3	5	5	4	5		Very good
SAN05	7	4	5	5		5	4	5	5	5	7		Very good
SAN06	6	5	6	5		5	5	7	7	7	7		Good
SAN07	5	4	5	5		5	4	5	5	6	7		Very good
SAN08	6	5	5	5		5	4	6	6	6	6		Very good
SAN09	7	6	7	7		5	5	6	8	8	8		Good
SAN10	6	6	6	6		5	4	6	5	8	7		Good
SAN11	6	5	5	6		5	5	6	6	6	6		Good
SAN12	7	5	6	6		5	5	6	6	6	7		Good
SAN13	6	5	5	5		5	5	6	6	7	7		Good
SAN14	5	5	5	5		6	5	6	6	6	7		Very good
SAN15	8	5	7	7		5	5	5	6	6	7		Good
SAN16	7	5	5	5		6	6	7	7	7	7		Good
SAN17	5	3	4	5		5	4	6	4	5	6		Very good
SAN18	5	5	5	5		5	5	7	6	7	7		Good
SUB01	3	3	3	3		0	0	2	0	0	0		Excellent
SUB02	6	4	6	5		6	5	3	5	6	8		Good
SUB03	10	3	7	7		7	8	8	7	9	9		Poor
TOT01	8	3	6	8		9	9	6	8	9	10		Poor
TOT02	6	3	5	6		2	2	2	1	3	3		Good
TOT03	8	4	5	5		4	2	7	2	10	10		Very good
TOT04	8	4	6	6		7	7	8	4	9	9		Poor
TOT05	6	2	5	3		5	4	7	3	6	9		Good
TOT07	4	4	4	4		5	7	8	6	9	10		Poor
XAV01	5	3	5	5		7	3	4	6	3	7		Fair
XAV02	9	2	4	4		5	3	4	6	1	2		Fair
XAV03	6	1	3	2		3	2	2	4	3	5		Good
XAV04	9	2	5	4		6	6	7	6	2	2		Fair
XAV05	6	2	4	3		3	3	4	5	3	6		Fair
XAV06	9	4	6	6		7	5	5	7	4	5		Poor
XAV07	6	1	2	2		2	1	4	2	5	4		Fair
XAV08	6	5	5	5		4	3	8	3	2	4		Fair

## Sheet: OWNERASSESSMENTDAY7
Animal id	Pain severity score the worst in the last 7 days	Pain severity score the least in the last 7 days	Pain severity score the average in the last 7 days	Pain severity score right now		Pain interference score general activity	Pain interference score enjoyment of life	Pain interference score ability to rise to standing from lying down	Pain interference score ability to walk	Pain interference score ability to run	Pain interference score ability to climb up		Quality of life
BAZ01	0	0	0	0		0	0	0	0	0	1		Good
BAZ02	7	3	4	7		5	4	5	2	5	4		Good
BAZ03	6	4	5	6		5	4	8	5	5	7		Good
BAZ04	5	5	5	5		5	3	5	4	6	6		Good
BAZ05	8	8	8	8		7	7	6	8	10	6		Very good
BUS01	8	6	6	7		7	6	6	6	7	8		Fair
BUS02	8	4	5	4		5	3	3	3	4	7		Fair
BUS03	4	2	3	2		3	3	5	3	2	4		Good
BUS04	6	4	5	4		6	6	7	6	6	4		Fair
BUS05	7	5	6	6		5	5	7	5	7	9		Fair
BUS06	6	3	4	5		5	7	6	5	5	6		Fair
BUS07	7	3	7	7		4	4	7	7	7	8		Fair
BUS08	3	1	2	2		3	2	2	1	3	5		Very good
BUS09	4	2	3	2		2	2	3	2	3	4		Good
CAR01	3	0	1	1		2	1	1	1	2	2		Good
CAR02	3	0	1	1		2	1	1	2	3	3		Very good
CAR03	3	1	2	1		1	1	1	2	4	4		Good
CAR04	4	2	3	2		4	5	3	5	5	6		Poor
CAR05	2	0	1	0		0	0	0	1	2	3		Very good
CAR06	3	0	2	1		1	2	1	3	4	5		Fair
CAR07	5	3	4	5		3	4	3	5	7	7		Poor
CAR08	3	0	2	0		1	1	0	0	3	2		Good
CAR09	5	2	4	2		3	3	3	4	5	5		Fair
CUE01	5	3	4	5		5	3	6	4	6	8		Good
CUE02	6	5	4	6		5	3	6	5	8	9		Good
CUE03	6	4	5	5		4	3	5	4	7	8		Good
CUE04	6	4	5	4		4	3	5	3	7	9		Good
CUE05	5	3	4	3		4	1	5	2	5	6		Good
CUE06	5	3	4	3		5	3	6	3	7	8		Fair
CUE07	7	5	6	6		6	4	4	6	9	8		Poor
CUE08	7	4	6	4		6	4	7	5	8	9		Poor
DER01	7	1	5	1		7	3	9	6	6	8		Fair
DER02	5	5	5	5		6	3	7	5	8	8		Fair
DER03	6	5	6	6		6	4	8	8	9	8		Fair
DER04	5	4	4	4		2	3	4	3	5	7		Fair
DER05	7	4	6	5		5	2	5	5	6	8		Good
DER06	5	3	4	3		5	2	7	6	6	8		Very good
DER07	7	4	5	4		7	5	8	5	7	8		Good
DER08	4	2	3	2		5	2	4	5	3	7		Good
FER01	9	3	4	4		4	4	6	4	5	6		Fair
FER02	9	7	7	7		7	8	7	8	9	9		Poor
FER03	5	2	3	3		5	5	4	2	5	4		Fair
FER04	4	3	3	2		3	3	2	2	3	4		Good
FER05	5	1	2	2		2	1	3	2	2	2		Good
GON01	6	2	5	2		7	7	3	3	7	4		Good
GON02	2	1	2	1		2	1	3	1	1	1		Very good
GON03	6	3	5	5		3	3	1	4	5	5		Very good
GON04	7	4	6	6		5	4	7	7	7	7		Good
MAS01	3	0	1	0		2	0	5	1	1	2		Very good
MAS02	8	5	7	5		8	3	3	4	8	6		Fair
MAS03	4	2	3	2		4	4	3	3	4	3		Good
MAS04	7	0	2	0		2	0	2	1	3	3		Very good
MAS05	3	1	2	1		1	1	1	3	3	3		Good
MAS06	7	1	4	3		2	2	3	3	4	4		Fair
MAS07	5	3	3	3		4	3	3	4	3	2		Fair
MIQ01	5	3	4	4		2	2	4	4	4	3		Good
MIQ02	8	6	7	7		7	7	7	8	9	9		Fair
MIQ03	5	5	5	5		2	2	5	5	5	7		Good
MIQ04	5	5	5	5		2	2	2	3	5	4		Good
MIQ05	7	7	7	7		6	3	6	6	9	7		Fair
MIQ06	5	4	4	4		3	2	2	4	4	7		Good
MIQ07	6	5	6	6		4	3	7	4	7	7		Fair
MIQ08	5	4	5	5		4	3	6	5	6	5		Good
MIR01	5	3	4	3		5	6	5	4	6	10		Good
MIR02	7	4	5	6		6	8	8	6	9	7		Good
MIR03	7	4	5	5		6	7	8	5	7	7		Good
MIR04	6	3	5	4		6	6	6	4	5	5		Fair
MIR05	7	3	5	4		7	7	5	4	5	7		Good
MOR01	6	0	5	0		7	8	8	8	9	7		Fair
MOR02	7	3	4	4		9	10	10	6	10	10		Fair
MOR03	5	0	3	3		3	3	5	2	6	8		Good
MOR04	4	0	4	4		2	2	2	2	4	5		Good
MOR05	8	3	4	7		5	5	7	4	4	6		Fair
MOR06	6	2	5	4		3	5	2	7	5	7		Fair
MOR07	5	3	5	3		8	8	3	5	5	6		Fair
MOR08	6	4	5	4		5	3	4	5	5	7		Good
MOR09	6	3	5	6		9	8	4	9	10	10		Poor
MOR10	3	0	1	1		3	0	7	0	5	0		Good
MOR11	8	5	8	8		8	5	9	7	5	8		Good
MOR12	4	1	2	2		4	1	2	1	3	2		Good
MOR13	0	0	0	2		0	0	0	0	3	0		Excellent
MOR14	8	6	8	8		10	6	9	9	9	10		Good
MOR15	5	3	5	4		7	5	10	7	10	9		Poor
MOR16	2	0	0	2		0	4	4	4	5	6		Fair
MOR17	7	5	6	6		6	2	6	6	7	9		Fair
NAV01	9	7	8	8		8	7	7	7	8	9		Poor
NAV02	6	3	4	5		3	3	3	3	5	5		Good
NAV03	9	6	7	9		9	9	7	7	8	8		Poor
NAV04	6	3	4	4		4	3	4	4	4	5		Good
NAV06	8	6	7	7		7	7	7	7	8	8		Poor
NAV07	6	3	4	4		6	3	5	4	5	5		Good
NAV08	10	8	9	9		10	10	10	9	10	9		Poor
NAV09	8	6	7	8		8	8	8	7	8	8		Poor
NAV10	5	3	4	4		5	5	5	4	5	7		Good
PRA01	7	4	5	4		7	2	5	1	6	10		Fair
PRA02	9	3	6	9		9	3	7	5	10	10		Fair
PRA03	1	0	1	1		0	0	0	1	2	3		Very good
PRA04	5	3	4	4		4	2	2	4	5	8		Good
PRA05	4	1	2	2		3	2	3	3	4	4		Good
PRA06	4	1	2	2		1	0	1	2	0	1		Very good
PRA07	5	2	3	3		3	2	5	2	4	7		Good
PRA08	2	1	1	1		3	3	0	0	3	3		Good
PRA09	6	3	4	5		2	0	1	1	5	4		Good
ROD01	1	1	1	1		1	1	6	4	3	3		Good
ROD02	8	6	6	7		7	6	8	6	7	9		Fair
ROD03	6	3	4	3		2	2	6	5	5	3		Fair
ROD04	3	3	3	3		3	5	4	5	7	6		Fair
ROD05	5	3	4	4		5	7	9	6	9	8		Fair
ROD06	6	1	5	2		1	2	1	2	2	3		Good
ROD07	4	2	4	4		4	4	4	4	4	6		Good
ROD08	3	1	1	2		3	3	5	4	4	5		Good
ROD09	7	3	5	6		8	10	7	6	8	9		Fair
ROD10	5	2	4	2		5	5	7	5	5	5		Fair
ROD11	8	2	5	5		8	8	9	7	7	5		Fair
ROD12	2	1	1	1		1	1	1	1	1	1		Very good
ROD13	8	2	7	7		2	3	6	5	7	7		Good
RUI01	6	4	5	4		7	4	5	4	4	3		Fair
RUI02	6	2	4	3		5	4	6	1	6	6		Fair
RUI03	6	3	5	5		6	4	8	6	8	10		Good
RUI04	6	3	4	6		4	4	3	5	7	3		Good
RUI05	7	0	1	1		2	2	8	3	4	5		Very good
RUI06	4	2	3	2		4	3	2	7	5	2		Good
RUI07	4	1	2	2		4	4	6	3	6	6		Good
RUI08	6	6	6	6		8	6	5	6	9	3		Fair
RUI09	7	5	6	6		8	6	7	7	9	10		Good
RUI10	7	4	5	5		5	5	5	5	7	4		Good
RUI11	7	5	6	5		6	5	7	7	9	8		Fair
RUI12	6	5	5	6		5	5	8	6	8	8		Good
RUI13	4	1	3	3		5	3	5	3	6	4		Good
RUI14	4	3	3	3		4	4	3	3	4	2		Good
RUI15	5	4	5	5		5	3	4	4	7	4		Good
RUI16	5	2	3	2		3	3	4	4	4	2		Good
RUI17	4	2	3	2		3	5	4	5	10	9		Fair
SAL01	3	0	3	3		5	1	6	3	10	8		Good
SAL02	5	2	4	4		5	2	5	5	6	5		Good
SAL03	7	2	5	5		4	0	5	4	4	7		Good
SAL04	5	0	2	2		7	5	4	3	6	8		Good
SAL05	5	4	4	4		7	4	6	4	10	10		Good
SAL06	6	2	4	5		6	3	5	3	4	10		Good
SAL07	5	0	2	2		3	2	2	2	4	3		Good
SAL08	6	4	5	5		5	5	7	5	6	8		Good
SAL09	5	2	4	2		3	5	7	6	6	8		Good
SAL10	5	3	4	5		6	5	6	5	8	6		Good
SAN01	5	4	5	5		4	4	5	6	6	7		Very good
SAN02	5	4	5	5		4	4	4	5	5	5		Very good
SAN03	6	4	5	5		5	3	5	5	7	7		Good
SAN04	5	3	4	4		4	3	4	5	5	5		Very good
SAN05	5	4	4	4		5	5	5	5	6	6		Very good
SAN06	5	4	5	5		5	5	6	6	6	6		Good
SAN07	5	3	4	4		5	4	4	4	6	6		Very good
SAN08	4	3	3	3		3	3	4	4	4	5		Very good
SAN09	6	6	6	6		5	5	5	6	7	7		Good
SAN10	5	4	4	4		4	4	5	5	5	5		Very good
SAN11	5	4	4	4		4	4	5	5	5	5		Very good
SAN12	5	5	5	5		4	4	5	6	6	6		Very good
SAN13	4	4	4	4		4	4	5	4	5	7		Good
SAN14	4	4	4	4		4	4	5	4	5	5		Very good
SAN15	7	6	7	7		5	4	5	6	6	6		Very good
SAN16	6	5	5	5		5	5	7	6	7	7		Good
SAN17	3	3	3	3		3	3	4	4	4	5		Very good
SAN18	4	4	4	4		4	3	5	5	6	6		Good
SUB01	3	3	3	3		0	0	1	1	0	0		Excellent
SUB02	6	4	5	4		3	2	4	3	3	6		Good
SUB03	8	7	7	7		7	7	7	7	8	9		Fair
TOT01	8	5	7	7		6	6	8	6	8	10		Poor
TOT02	9	3	5	5		6	4	8	8	4	4		Good
TOT03	10	4	7	6		7	8	8	6	10	10		Fair
TOT04	8	6	6	6		6	6	7	6	9	8		Fair
TOT05	5	1	3	2		4	4	5	4	4	3		Good
TOT07	6	5	5	5		7	5	7	5	7	9		Fair
XAV01	4	2	2	2		2	0	2	2	1	3		Very good
XAV02	2	0	1	0		1	1	1	1	0	0		Good
XAV03	5	0	2	2		2	2	1	4	2	5		Good
XAV04	6	1	2	2		3	2	2	4	2	3		Good
XAV05	6	1	3	2		2	1	3	3	2	4		Fair
XAV06	8	2	5	4		5	4	3	6	3	3		Fair
XAV07	4	1	2	1		1	1	2	1	4	2		Good
XAV08	4	3	3	3		3	2	6	2	2	4		Fair

## Sheet: OWNERASSESSMENTDAY14
Animal id	Pain severity score the worst in the last 7 days	Pain severity score the least in the last 7 days	Pain severity score the average in the last 7 days	Pain severity score right now		Pain interference score general activity	Pain interference score enjoyment of life	Pain interference score ability to rise to standing from lying down	Pain interference score ability to walk	Pain interference score ability to run	Pain interference score ability to climb up		Quality of life
BAZ01	0	0	0	0		0	0	0	0	0	0		Very good
BAZ02	4	0	2	3		3	2	4	2	4	2		Good
BAZ03	8	4	6	7		3	4	5	4	6	4		Fair
BAZ04	5	5	5	4		4	3	4	4	5	4		Very good
BAZ05	7	7	7	7		7	7	5	7	10	6		Good
BUS01	5	5	5	5		5	5	6	4	6	9		Fair
BUS02	5	2	3	3		5	3	2	4	1	4		Good
BUS03	6	3	4	5		4	5	4	4	5	6		Good
BUS04	5	3	3	4		4	4	3	4	5	6		Good
BUS05	7	5	5	5		4	5	6	6	7	8		Fair
BUS06	6	4	4	5		5	6	5	5	5	8		Fair
BUS07	5	3	4	3		2	3	3	3	4	6		Good
BUS08	5	3	3	2		2	3	3	2	4	4		Good
BUS09	2	0	1	0		0	0	3	0	0	2		Very good
CAR01	2	0	1	0		0	0	0	1	1	1		Very good
CAR02	1	0	0	0		1	1	1	1	1	1		Excellent
CAR03	2	0	1	1		0	0	0	1	2	2		Very good
CAR04	2	0	1	0		1	1	1	2	2	1		Very good
CAR05	1	0	0	1		0	0	0	1	2	3		Very good
CAR06	4	0	1	0		1	1	1	3	4	4		Good
CAR07	2	0	1	1		1	1	2	3	4	4		Good
CAR08	2	0	0	0		0	0	0	0	1	1		Very good
CAR09	2	0	1	1		1	1	1	2	3	3		Good
CUE01	5	3	4	5		5	3	6	4	6	8		Good
CUE02	6	4	5	4		4	3	6	5	7	9		Good
CUE03	4	2	3	2		2	2	4	2	5	6		Very good
CUE04	4	2	3	2		2	2	4	2	5	7		Very good
CUE05	4	2	3	3		3	1	4	1	4	4		Good
CUE06	4	2	3	2		3	3	4	1	5	6		Good
CUE07	7	3	5	7		5	3	3	6	9	7		Poor
CUE08	7	3	5	7		5	4	7	5	8	9		Poor
DER01	5	1	4	1		6	3	8	5	5	7		Fair
DER02	4	4	4	4		5	3	6	4	8	8		Fair
DER03	6	5	6	6		6	4	8	8	9	8		Fair
DER04	3	3	3	3		1	2	3	3	4	5		Good
DER05	8	5	7	6		5	2	5	5	7	8		Good
DER06	3	3	3	3		2	2	5	4	5	5		Very good
DER07	5	3	4	3		4	3	6	4	6	8		Good
DER08	3	1	2	1		2	1	4	3	2	5		Very good
FER01	6	3	4	3		4	3	3	3	4	5		Good
FER03	4	2	3	2		3	2	3	1	3	3		Good
FER04	5	2	2	3		3	3	4	3	3	3		Good
FER05	4	1	2	1		2	1	3	2	2	2		Good
GON01	3	2	3	2		3	2	6	4	3	3		Good
GON02	1	0	0	0		0	0	0	0	0	0		Very good
GON03	6	3	5	5		5	3	1	4	4	5		Very good
GON04	6	2	4	3		4	3	5	4	4	4		Very good
MAS01	1	0	0	0		2	0	3	0	0	1		Very good
MAS02	7	5	7	5		8	3	3	3	8	8		Fair
MAS03	3	2	3	2		2	2	2	2	3	2		Good
MAS04	2	0	0	0		0	0	1	1	1	1		Very good
MAS05	3	1	1	2		1	1	1	3	1	2		Good
MAS06	5	1	3	2		1	0	2	2	2	2		Fair
MAS07	6	2	5	5		5	3	3	5	5	2		Fair
MIQ01	4	3	3	3		1	1	3	3	3	2		Very good
MIQ02	6	5	5	5		6	5	5	5	7	7		Good
MIQ03	4	3	4	4		1	1	4	3	4	5		Good
MIQ04	5	4	5	5		2	2	2	3	5	4		Good
MIQ05	6	6	6	6		6	3	5	5	8	6		Good
MIQ06	4	4	4	4		3	2	2	3	3	7		Good
MIQ07	5	5	5	5		3	3	6	4	6	7		Good
MIQ08	4	4	4	4		3	3	4	4	5	5		Good
MIR01	5	3	4	3		5	6	5	4	6	9		Good
MIR02	7	4	5	6		5	7	7	6	8	7		Good
MIR03	6	3	4	4		5	5	6	4	6	6		Good
MIR04	7	3	5	4		6	6	6	4	5	5		Good
MIR05	7	3	5	4		7	7	5	3	5	7		Good
MOR01	5	0	3	0		5	7	5	5	5	5		Good
MOR02	5	2	2	2		8	8	8	5	10	9		Good
MOR03	6	0	3	3		3	3	5	2	6	8		Good
MOR04	2	0	2	2		1	1	1	1	2	3		Very good
MOR05	5	1	2	4		3	3	5	0	0	3		Good
MOR06	4	0	3	2		2	4	2	5	3	4		Good
MOR07	4	2	4	2		8	7	2	4	4	6		Fair
MOR08	5	3	4	2		4	2	3	2	2	5		Good
MOR09	6	3	5	6		6	8	4	9	9	8		Poor
MOR10	2	0	1	0		3	0	6	0	5	0		Good
MOR11	6	4	6	6		6	4	7	5	4	6		Very good
MOR12	4	1	2	1		3	1	2	1	1	2		Good
MOR13	0	0	0	0		0	0	0	0	2	0		Excellent
MOR14	7	5	6	8		8	5	9	8	8	8		Good
MOR15	5	3	5	4		7	5	10	7	10	9		Poor
MOR16	2	0	0	2		0	4	4	4	5	6		Fair
MOR17	6	5	5	4		5	1	6	5	6	8		Fair
NAV01	8	6	7	8		8	6	7	7	8	8		Poor
NAV02	4	2	3	2		2	2	2	2	4	4		Very good
NAV03	8	6	7	8		9	9	8	7	8	8		Poor
NAV04	5	3	4	3		3	3	4	3	4	4		Good
NAV06	7	5	6	6		6	7	6	6	7	7		Fair
NAV07	7	3	4	4		6	3	4	4	4	5		Good
NAV08	10	9	9	9		9	9	9	7	10	9		Poor
NAV09	8	5	7	7		8	8	7	6	8	8		Fair
NAV10	5	2	3	3		5	4	4	3	4	5		Very good
PRA01	7	3	5	6		6	2	3	0	2	10		Good
PRA02	7	3	5	4		2	2	5	3	7	7		Fair
PRA04	5	2	4	2		5	2	2	2	5	7		Good
PRA05	3	1	1	1		2	2	2	2	3	2		Good
PRA06	3	1	2	2		1	0	1	1	0	1		Very good
PRA07	6	3	4	3		4	2	5	2	4	8		Good
PRA08	3	0	2	0		3	3	0	0	2	2		Good
PRA09	4	3	2	3		2	0	1	1	4	4		Good
ROD01	1	0	0	1		1	1	3	2	2	3		Good
ROD02	7	5	6	7		5	6	7	6	7	7		Fair
ROD03	7	4	4	4		2	2	3	3	5	3		Fair
ROD04	4	2	4	2		3	4	3	3	3	3		Fair
ROD05	5	3	4	4		5	7	8	7	9	8		Fair
ROD06	2	0	0	0		1	2	0	0	0	1		Good
ROD07	4	3	3	3		4	4	4	4	4	5		Good
ROD08	3	1	1	2		3	3	5	4	4	5		Good
ROD09	6	3	5	5		6	9	6	6	6	9		Fair
ROD10	5	3	5	5		5	5	5	5	5	4		Fair
ROD11	7	2	4	4		7	7	7	6	6	4		Fair
ROD12	1	0	1	0		0	0	0	0	0	0		Very good
ROD13	7	2	7	7		2	3	6	5	7	7		Good
RUI01	6	4	5	4		5	5	5	4	4	3		Good
RUI02	6	1	3	3		4	3	4	3	6	8		Good
RUI03	6	3	5	5		5	5	6	4	10	9		Good
RUI04	5	4	4	4		4	3	4	6	8	7		Good
RUI05	3	0	1	1		7	7	6	7	9	9		Fair
RUI06	6	3	4	4		7	1	0	5	3	1		Good
RUI07	5	1	4	4		5	2	6	3	8	3		Good
RUI08	7	4	6	4		6	3	4	5	7	6		Good
RUI09	7	4	6	6		7	8	7	7	10	9		Good
RUI10	5	5	5	5		5	5	5	5	4	4		Good
RUI11	6	4	5	4		4	5	4	3	6	6		Good
RUI12	7	4	5	5		5	4	6	4	7	9		Good
RUI13	4	3	3	3		5	4	4	5	6	6		Fair
RUI14	7	2	3	3		3	3	5	1	1	1		Good
RUI15	3	2	2	2		1	0	2	2	2	2		Good
RUI16	3	1	1	2		0	2	1	2	2	3		Good
RUI17	6	6	6	6		7	5	8	7	10	10		Fair
SAL01	3	0	3	3		5	1	6	3	10	8		Good
SAL02	4	2	3	3		3	1	4	4	5	4		Good
SAL03	3	0	2	1		2	0	3	3	2	5		Very good
SAL04	4	0	2	1		7	5	4	3	6	8		Good
SAL05	5	4	4	4		7	4	6	4	10	10		Good
SAL06	6	2	4	5		6	3	5	3	4	10		Good
SAL07	5	0	2	2		3	2	2	2	3	3		Good
SAL08	8	5	6	5		6	5	8	5	7	8		Good
SAL09	5	2	4	2		5	6	7	6	6	8		Good
SAL10	5	3	4	5		6	5	6	5	8	6		Good
SAN01	4	3	3	4		4	4	5	4	4	5		Very good
SAN02	8	4	4	4		4	4	5	5	5	6		Very good
SAN03	4	4	4	4		5	5	5	5	6	6		Very good
SAN04	4	3	4	3		3	3	4	3	4	4		Very good
SAN05	4	4	4	4		4	4	5	4	5	6		Very good
SAN06	5	4	4	4		4	4	5	4	5	6		Very good
SAN07	4	3	4	4		5	4	5	5	5	6		Good
SAN08	3	2	3	3		3	3	4	3	3	4		Very good
SAN09	5	5	5	5		5	5	5	6	6	6		Good
SAN10	4	4	4	4		4	4	6	5	5	5		Very good
SAN11	8	4	4	4		4	4	5	4	5	5		Very good
SAN12	6	5	6	6		4	4	6	5	6	6		Very good
SAN13	6	5	6	6		6	5	5	5	6	7		Good
SAN14	4	2	3	2		4	3	3	3	4	4		Very good
SAN15	6	5	5	5		5	5	5	5	5	5		Very good
SAN16	5	5	5	5		4	4	5	5	6	6		Good
SAN17	3	2	3	3		3	2	3	3	3	4		Good
SAN18	4	3	3	3		3	3	3	4	4	5		Good
SUB01	3	3	3	3		0	0	0	0	0	0		Excellent
SUB02	4	3	4	4		3	2	4	4	4	6		Very good
SUB03	6	5	6	6		7	7	7	6	7	8		Fair
TOT01	7	6	6	6		9	5	7	7	9	9		Fair
TOT02	6	3	6	6		6	5	7	6	4	4		Good
TOT03	6	5	6	5		6	6	7	4	5	9		Good
TOT04	5	2	4	4		5	5	6	4	9	8		Fair
TOT05	5	3	5	2		3	3	6	4	5	6		Good
TOT07	5	2	3	3		5	2	4	2	5	6		Good
XAV01	3	2	2	2		2	0	2	2	1	2		Good
XAV02	4	0	2	2		1	1	1	1	1	1		Fair
XAV03	6	0	3	3		3	2	2	4	2	5		Good
XAV04	1	0	0	0		0	0	1	0	0	0		Excellent
XAV05	4	1	3	1		1	0	2	2	1	3		Good
XAV06	7	2	5	3		5	3	3	4	3	3		Fair
XAV07	2	1	2	1		0	1	1	0	3	1		Good
XAV08	2	1	2	2		1	1	2	1	1	3		Good

[truncated: 4 more sheets: OWNERASSESSMENTDAY21, OWNERASSESSMENTDAY28, OWNERASSESSMENTDAY35, OWNERASSESSMENTDAY42]
